# Supplementary material for: Permanent cilia loss during cerebellar granule cell neurogenesis involves withdrawal of cilia maintenance and centriole capping
Source: Proc Natl Acad Sci U S A. 2024 Dec 20;121(52):e2408083121. doi: 10.1073/pnas.2408083121 (PMC11670249; doi:10.1073/pnas.2408083121)
Supplement: Supplementary file 2 — Dataset S01 (XLSX) [file pnas.2408083121.sd01.xlsx]

## Sheet: marker_genes
cluster	gene	p_val	avg_log2FC	pct.1	pct.2	p_val_adj
0	Tubb3	0	1.88737	0.998	0.687	0
0	Gap43	0	1.68969	0.984	0.602	0
0	Neurod1	0	1.50723	0.995	0.663	0
0	Tex14	0	1.39465	0.536	0.132	0
0	Ppp2r2b	0	1.3405	0.818	0.422	0
0	Sstr2	0	1.30396	0.69	0.273	0
0	Stmn2	0	1.29194	1	0.773	0
0	Tmsb4x	0	1.28259	1	0.999	0
0	Map1b	0	1.23145	0.998	0.781	0
0	Ckb	0	1.19117	1	0.958	0
0	Clmp	0	1.18316	0.729	0.369	0
0	Cntn2	0	1.1705	0.587	0.208	0
0	Tubb2b	0	1.16645	0.999	0.911	0
0	St18	0	1.15966	0.648	0.297	0
0	Stmn4	0	1.15285	0.858	0.429	0
0	Trpc4ap	0	1.12586	0.607	0.318	0
0	Fam213b	0	1.11125	0.61	0.318	0
0	Basp1	0	1.09969	0.943	0.694	0
0	Elavl3	0	1.09121	0.961	0.68	0
0	Elavl2	0	1.0864	0.865	0.545	0
0	Tuba1a	0	1.0737	1	0.995	0
0	Mllt11	0	1.05063	0.895	0.504	0
0	Dbn1	0	1.05056	0.819	0.516	0
0	Ina	0	1.04752	0.793	0.462	0
0	Ebf1	0	1.03994	0.912	0.596	0
0	Ppp1r14c	0	1.03985	0.944	0.697	0
0	Nhlh2	0	1.0339	0.812	0.484	0
0	Nhlh1	0	1.02804	0.418	0.118	0
0	Sox11	0	1.02067	0.993	0.809	0
0	Ddah2	0	1.00808	0.989	0.853	0
0	Rab3a	0	1.0029	0.846	0.472	0
0	Tmsb10	0	1.00229	1	0.942	0
0	Mvd	0	0.985002	0.62	0.342	0
0	Rtn1	0	0.97089	0.999	0.892	0
0	A930011G23Rik	0	0.960438	0.401	0.12	0
0	Clic1	0	0.957439	0.883	0.644	0
0	Uncx	0	0.929544	0.737	0.435	0
0	Pdzrn3	0	0.926246	0.346	0.101	0
0	Necab3	0	0.925735	0.393	0.142	0
0	Ebf3	0	0.912214	0.481	0.219	0
0	Cog7	0	0.903857	0.823	0.52	0
0	Celf2	0	0.901658	0.984	0.822	0
0	Rbfox2	0	0.901578	0.759	0.462	0
0	Dcx	0	0.900819	0.829	0.524	0
0	Scmh1	0	0.881969	0.547	0.309	0
0	Elavl4	0	0.879072	0.729	0.408	0
0	Srrm4	0	0.878042	0.557	0.279	0
0	Plppr1	0	0.875791	0.446	0.195	0
0	Tagln3	0	0.870195	0.802	0.547	0
0	Cd24a	0	0.867526	0.96	0.749	0
0	Tnik	0	0.851544	0.728	0.487	0
0	Podxl2	0	0.838767	0.728	0.537	0
0	Rnmt	0	0.831266	0.781	0.569	0
0	Klf7	0	0.821488	0.744	0.54	0
0	Kif5c	0	0.80368	0.81	0.538	0
0	Pax6	0	0.777874	0.896	0.675	0
0	Trp53i11	0	0.767958	0.674	0.42	0
0	Tubb5	0	0.759897	1	0.966	0
0	Igfbpl1	0	0.742585	0.987	0.749	0
0	Map1lc3b	0	0.731837	0.884	0.789	0
0	Nsg1	0	0.727752	0.861	0.637	0
0	Sox4	0	0.721368	0.833	0.667	0
0	Stmn3	0	0.711401	0.95	0.764	0
0	Hsp90ab1	0	0.679643	1	0.994	0
0	Actb	0	0.659068	1	0.998	0
0	Sept4	0	0.63624	0.763	0.371	0
0	Nfib	0	0.624963	0.998	0.92	0
0	Ttc3	0	0.620064	0.97	0.899	0
0	Zic1	0	0.610851	0.968	0.841	0
0	Calm1	0	0.596443	0.999	0.985	0
0	Ppib	0	0.59235	0.972	0.926	0
0	Hn1	0	0.585467	0.972	0.865	0
0	Gpm6a	0	0.573715	0.92	0.736	0
0	Cfl1	0	0.560324	0.998	0.991	0
0	Marcksl1	0	0.551678	1	0.977	0
0	Calm2	0	0.539889	1	0.977	0
0	Ddx5	0	0.473811	0.995	0.971	0
0	Eef2	0	0.458271	0.994	0.967	0
0	Prdx2	0	0.448436	0.99	0.971	0
0	Ftl1	0	0.400214	1	0.998	0
0	Hist3h2ba	3.52857e-306	0.822886	0.704	0.484	9.8793e-302
0	Eif4a1	1.45401e-305	0.469049	0.994	0.968	4.07093e-301
0	Myt1	4.89167e-300	0.728337	0.293	0.091	1.36957e-295
0	Uchl1	6.305e-299	0.716357	0.766	0.576	1.76527e-294
0	Gprin3	3.59605e-292	0.700156	0.255	0.071	1.00682e-287
0	Ank3	2.14449e-289	0.744718	0.743	0.541	6.00413e-285
0	Nrxn1	3.73658e-285	0.655292	0.831	0.631	1.04617e-280
0	Stmn1	3.48301e-279	0.489493	0.999	0.89	9.75172e-275
0	Nnat	1.77804e-269	0.450241	0.925	0.809	4.97815e-265
0	Chd7	1.42442e-264	0.629692	0.831	0.678	3.98809e-260
0	Gng3	1.08016e-263	0.74	0.607	0.354	3.02423e-259
0	Dpysl3	7.09097e-263	0.722745	0.677	0.422	1.98533e-258
0	Gng2	2.22278e-262	0.730522	0.637	0.434	6.22334e-258
0	Pde1c	3.63336e-258	0.805256	0.455	0.242	1.01727e-253
0	Idh1	5.31801e-258	0.697478	0.658	0.468	1.48894e-253
0	Sept3	9.35053e-254	0.668532	0.68	0.464	2.61796e-249
0	Cdk5r1	3.16235e-252	0.686293	0.58	0.345	8.85394e-248
0	Atpif1	9.06185e-251	0.436175	0.983	0.96	2.53714e-246
0	Rufy3	2.85173e-250	0.679718	0.726	0.557	7.98427e-246
0	Sema6a	2.14083e-249	0.727801	0.63	0.425	5.99389e-245
0	Celf3	2.20394e-249	0.717864	0.385	0.17	6.1706e-245
0	H3f3b	6.58689e-245	0.33047	1	0.998	1.8442e-240
0	Ptprs	1.04149e-244	0.685737	0.736	0.594	2.91597e-240
0	Ppm1h	1.91516e-242	0.825035	0.413	0.206	5.36207e-238
0	Gsk3b	4.84241e-242	0.584699	0.862	0.781	1.35578e-237
0	Zmat4	8.51184e-242	0.721229	0.287	0.099	2.38314e-237
0	Cacna2d1	1.17193e-240	0.743522	0.424	0.213	3.28118e-236
0	Eif1	5.36671e-239	0.325222	0.999	0.996	1.50257e-234
0	H1f0	7.23941e-238	0.538458	0.923	0.807	2.02689e-233
0	Parp6	3.16682e-237	0.723784	0.512	0.294	8.86646e-233
0	Mtch2	9.82878e-236	0.601953	0.816	0.738	2.75186e-231
0	Ttc9b	5.18422e-235	0.654195	0.67	0.457	1.45148e-230
0	Tubb2a	2.02191e-233	0.591472	0.783	0.596	5.66094e-229
0	Nfix	2.37111e-233	0.42679	0.943	0.83	6.63865e-229
0	Nav2	4.10413e-233	0.754549	0.606	0.419	1.14907e-228
0	Peli2	7.99502e-233	0.726061	0.546	0.342	2.23845e-228
0	Hspa8	5.86622e-231	0.34771	0.999	0.99	1.64242e-226
0	Btbd17	3.30378e-229	0.53388	0.559	0.335	9.24993e-225
0	Kcnk1	3.28047e-228	0.66098	0.559	0.334	9.18465e-224
0	Ppp2r2c	1.46435e-224	0.567634	0.856	0.632	4.09989e-220
0	Rbfox3	1.99686e-220	0.674331	0.592	0.385	5.59081e-216
0	Hmgcs1	9.08033e-219	0.663004	0.703	0.521	2.54231e-214
0	Map1lc3a	2.17861e-218	0.531987	0.849	0.775	6.09968e-214
0	Klc1	1.00994e-215	0.682231	0.662	0.506	2.82763e-211
0	Neurod6	1.76141e-210	0.621136	0.373	0.171	4.93161e-206
0	Scrt2	2.33725e-210	0.605609	0.265	0.098	6.54383e-206
0	Lzts1	8.41879e-210	0.706999	0.378	0.182	2.35709e-205
0	Stxbp1	2.51237e-208	0.690638	0.515	0.321	7.03413e-204
0	Rnf165	7.17797e-206	0.680062	0.547	0.351	2.00969e-201
0	Nt5dc2	1.82942e-205	0.62982	0.734	0.562	5.12202e-201
0	Apbb1	6.5678e-197	0.590122	0.693	0.53	1.83885e-192
0	Mab21l1	6.37242e-193	0.661623	0.574	0.386	1.78415e-188
0	Cog1	1.17227e-191	0.677805	0.408	0.227	3.28212e-187
0	L1cam	3.00949e-190	0.569583	0.274	0.106	8.42597e-186
0	Nfia	3.73776e-186	0.50089	0.945	0.863	1.0465e-181
0	Apc	2.96818e-185	0.685598	0.63	0.494	8.3103e-181
0	Elmo1	6.40868e-184	0.653722	0.546	0.36	1.7943e-179
0	Fam110a	1.6218e-179	0.692525	0.431	0.253	4.54071e-175
0	Apc2	5.61688e-179	0.614495	0.33	0.157	1.57261e-174
0	Cyth2	6.17532e-179	0.562812	0.685	0.55	1.72897e-174
0	Cotl1	2.39917e-178	0.606425	0.637	0.472	6.71719e-174
0	Afap1	9.91264e-178	0.676846	0.52	0.354	2.77534e-173
0	Rab6a	7.13193e-177	0.490426	0.815	0.722	1.9968e-172
0	Eif4g2	1.0592e-168	0.358937	0.973	0.948	2.96554e-164
0	Hdac2	8.85658e-166	0.452377	0.866	0.786	2.47967e-161
0	Fabp5	2.85085e-164	0.373991	0.946	0.881	7.98182e-160
0	Itsn1	4.69061e-164	0.670417	0.527	0.359	1.31328e-159
0	App	7.72341e-164	0.522437	0.784	0.693	2.1624e-159
0	Gdi1	1.44472e-162	0.553949	0.653	0.514	4.04493e-158
0	Nsg2	1.67079e-162	0.596288	0.584	0.434	4.67789e-158
0	Actl6b	1.81366e-162	0.597937	0.417	0.232	5.07788e-158
0	Akap12	2.69766e-161	0.622242	0.318	0.157	7.55291e-157
0	Pcbp4	3.7078e-161	0.56651	0.738	0.626	1.03811e-156
0	Reln	7.11012e-160	0.583473	0.497	0.321	1.99069e-155
0	Ilf2	2.71832e-159	0.430348	0.885	0.81	7.61075e-155
0	Celf4	1.27609e-157	0.416988	0.667	0.46	3.5728e-153
0	Dlgap4	2.3986e-157	0.616473	0.49	0.327	6.7156e-153
0	Calm3	2.72544e-157	0.448177	0.874	0.825	7.6307e-153
0	Plppr3	1.75134e-156	0.586323	0.353	0.185	4.90341e-152
0	Ptms	2.61125e-156	0.425449	0.872	0.793	7.31098e-152
0	Tcf4	2.62956e-155	0.32197	0.976	0.942	7.36223e-151
0	Klc2	4.79277e-154	0.595311	0.313	0.157	1.34188e-149
0	Carhsp1	3.58048e-153	0.615577	0.55	0.415	1.00246e-148
0	Frmd4a	1.69755e-150	0.514568	0.668	0.533	4.7528e-146
0	Id2	1.70723e-150	0.558355	0.767	0.627	4.77991e-146
0	Dctn3	4.13384e-148	0.481643	0.77	0.713	1.15739e-143
0	Smim18	8.5396e-148	0.538416	0.322	0.158	2.39092e-143
0	Syt11	2.34864e-147	0.479968	0.764	0.639	6.57572e-143
0	Rab6b	1.02608e-146	0.60424	0.517	0.37	2.87281e-142
0	Gm2694	1.94392e-146	0.455302	0.645	0.482	5.44259e-142
0	Ube2b	4.7299e-146	0.431136	0.821	0.776	1.32428e-141
0	Gm15577	5.80441e-146	0.564763	0.296	0.146	1.62512e-141
0	Myl6	1.05475e-145	0.391069	0.774	0.694	2.95308e-141
0	Ppp3ca	1.7239e-144	0.41765	0.797	0.709	4.82658e-140
0	March1	7.66329e-143	0.53086	0.26	0.117	2.14557e-138
0	Kdm5b	9.14706e-141	0.608091	0.469	0.319	2.56099e-136
0	Crmp1	1.0677e-136	0.483643	0.68	0.525	2.98934e-132
0	Tppp3	4.04427e-136	0.529368	0.427	0.27	1.13232e-131
0	Mir124a-1hg	4.6037e-135	0.523313	0.261	0.122	1.28894e-130
0	Tsg101	5.70198e-135	0.453386	0.731	0.653	1.59644e-130
0	Rtn4	4.93648e-132	0.44322	0.787	0.72	1.38212e-127
0	Gabarap	1.15415e-131	0.379706	0.91	0.892	3.23139e-127
0	Selk	3.49481e-130	0.31735	0.951	0.93	9.78476e-126
0	Dynlrb1	2.62543e-129	0.347089	0.907	0.899	7.35069e-125
0	Glce	2.74784e-128	0.557361	0.38	0.231	7.6934e-124
0	Kif21b	5.5506e-128	0.53453	0.335	0.189	1.55406e-123
0	Arpc3	1.16563e-127	0.407977	0.781	0.719	3.26354e-123
0	Gm17750	1.38695e-124	0.489465	0.766	0.666	3.8832e-120
0	Kif1b	1.53898e-124	0.469703	0.729	0.648	4.30882e-120
0	H2afy2	2.66713e-124	0.435751	0.75	0.639	7.46743e-120
0	Arf4	3.637e-124	0.38324	0.849	0.812	1.01829e-119
0	Bicd1	3.90822e-123	0.532424	0.489	0.352	1.09422e-118
0	Pafah1b3	4.11927e-121	0.479128	0.628	0.517	1.15331e-116
0	Nova2	5.31994e-119	0.544529	0.344	0.205	1.48948e-114
0	Dync1i2	2.21863e-118	0.455141	0.699	0.628	6.21173e-114
0	Arpc5	5.39637e-117	0.441324	0.723	0.65	1.51088e-112
0	Hsbp1	1.74276e-116	0.351649	0.897	0.881	4.87939e-112
0	B3galt2	7.56766e-116	0.524582	0.297	0.163	2.11879e-111
0	Tmeff1	4.50183e-115	0.542967	0.404	0.269	1.26042e-110
0	Cnih2	6.25989e-115	0.541818	0.403	0.259	1.75264e-110
0	Map2	1.054e-113	0.514093	0.589	0.474	2.95098e-109
0	Khdrbs1	7.45515e-111	0.439496	0.723	0.659	2.08729e-106
0	Dpysl2	3.15931e-110	0.472848	0.781	0.726	8.84544e-106
0	Smpd3	7.83198e-110	0.505283	0.28	0.153	2.1928e-105
0	Nrep	1.71628e-109	0.310464	0.769	0.676	4.80525e-105
0	Hnrnpk	2.03883e-108	0.254003	0.993	0.982	5.70832e-104
0	Ctxn1	4.68115e-108	0.513739	0.551	0.442	1.31063e-103
0	Pak7	3.60773e-107	0.50899	0.294	0.165	1.01009e-102
0	Mkrn1	1.05611e-105	0.455948	0.599	0.509	2.95689e-101
0	Nbea	2.20876e-105	0.510729	0.522	0.408	6.18409e-101
0	Kmt2e	3.24813e-105	0.473134	0.671	0.618	9.09411e-101
0	Rcor2	1.5283e-104	0.514984	0.479	0.354	4.27894e-100
0	Dusp8	1.60374e-104	0.490005	0.256	0.134	4.49014e-100
0	Eif3e	2.68623e-103	0.315986	0.913	0.881	7.52092e-99
0	Chgb	6.35173e-103	0.402671	0.354	0.212	1.77836e-98
0	Zfp521	6.4379e-103	0.535566	0.357	0.228	1.80248e-98
0	Mdh2	1.88023e-102	0.328317	0.878	0.87	5.26426e-98
0	Ywhae	3.77612e-102	0.251662	0.995	0.991	1.05724e-97
0	Lurap1l	5.63525e-101	0.513808	0.337	0.212	1.57776e-96
0	Mex3a	3.28841e-100	0.482914	0.552	0.438	9.2069e-96
0	Clcn4	4.757e-99	0.470646	0.601	0.517	1.33186e-94
0	Fdft1	9.98416e-99	0.551363	0.436	0.325	2.79536e-94
0	Fam107b	3.6038e-98	0.500804	0.387	0.266	1.00899e-93
0	Dctn2	1.24325e-97	0.423781	0.666	0.609	3.48084e-93
0	Miat	4.73008e-97	0.489175	0.255	0.139	1.32433e-92
0	Mtss1	5.71682e-97	0.460811	0.66	0.574	1.6006e-92
0	Clvs1	1.06657e-96	0.462404	0.291	0.168	2.9862e-92
0	Snrpb2	1.12663e-95	0.400808	0.736	0.688	3.15435e-91
0	Lhx1os	5.84198e-95	0.466174	0.518	0.397	1.63564e-90
0	Cirbp	1.49608e-94	0.314654	0.857	0.818	4.18872e-90
0	Atp6v1e1	1.67154e-94	0.419058	0.619	0.536	4.67999e-90
0	Dner	9.84278e-94	0.416417	0.373	0.23	2.75578e-89
0	Ddit4	2.78338e-93	0.548553	0.431	0.319	7.79291e-89
0	Sult4a1	4.68062e-91	0.466679	0.421	0.3	1.31048e-86
0	Tmem151b	9.87343e-91	0.44324	0.276	0.157	2.76436e-86
0	Acd	1.63128e-90	0.52978	0.434	0.332	4.56726e-86
0	Fam57b	2.50346e-90	0.472297	0.384	0.262	7.00918e-86
0	Nae1	9.54197e-90	0.422549	0.628	0.549	2.67156e-85
0	Scg5	1.09262e-89	0.396539	0.639	0.545	3.05913e-85
0	Ap1s2	2.02857e-89	0.50394	0.424	0.313	5.6796e-85
0	Tbca	1.07988e-87	0.310158	0.869	0.857	3.02344e-83
0	Prkcb	1.90591e-87	0.398292	0.475	0.341	5.33615e-83
0	Gria2	2.36775e-87	0.370477	0.612	0.493	6.62923e-83
0	Kdm7a	2.39758e-87	0.458394	0.264	0.152	6.71275e-83
0	Ube2d1	7.01113e-87	0.478886	0.519	0.434	1.96298e-82
0	Akap9	5.29588e-86	0.415563	0.677	0.635	1.48274e-81
0	Ifi203	6.33458e-84	0.462578	0.262	0.149	1.77355e-79
0	Jund	5.09611e-83	0.451622	0.677	0.596	1.42681e-78
0	Igsf21	2.61266e-82	0.480163	0.339	0.227	7.31494e-78
0	Cct2	2.89286e-81	0.348839	0.774	0.743	8.09943e-77
0	Mapk8ip1	4.79044e-81	0.437886	0.547	0.46	1.34123e-76
0	Barhl2	4.89312e-81	0.482748	0.355	0.243	1.36998e-76
0	Cplx2	9.83137e-81	0.498329	0.384	0.271	2.75259e-76
0	Cited2	1.63713e-80	0.39945	0.507	0.395	4.58365e-76
0	Cnrip1	3.95114e-79	0.43452	0.532	0.446	1.10624e-74
0	Ube2e3	8.2499e-79	0.27923	0.893	0.846	2.30981e-74
0	Arhgef2	2.33472e-78	0.507831	0.358	0.258	6.53675e-74
0	Cadps2	1.11644e-77	0.413565	0.429	0.308	3.1258e-73
0	Hist3h2a	1.48634e-77	0.539251	0.48	0.384	4.16145e-73
0	Serpini1	3.18029e-77	0.414021	0.312	0.197	8.90418e-73
0	Bcl7a	1.18793e-76	0.428677	0.547	0.466	3.32596e-72
0	Ccni	4.95408e-76	0.409328	0.607	0.555	1.38704e-71
0	Cald1	1.33238e-75	0.261408	0.712	0.648	3.73039e-71
0	Gnb2	2.68299e-75	0.261521	0.929	0.925	7.51182e-71
0	Dusp14	3.77329e-75	0.43906	0.271	0.168	1.05645e-70
0	Pard6a	5.6696e-75	0.499799	0.348	0.25	1.58738e-70
0	Clip3	1.55269e-74	0.441079	0.511	0.429	4.34722e-70
0	Atat1	4.69402e-74	0.454855	0.428	0.331	1.31423e-69
0	Mgst3	2.65585e-72	0.407818	0.455	0.353	7.43586e-68
0	Mpv17l2	3.12359e-72	0.506986	0.455	0.381	8.74542e-68
0	Barhl1	9.86025e-72	0.389561	0.511	0.389	2.76067e-67
0	Ubl3	1.07586e-71	0.368303	0.546	0.479	3.01218e-67
0	Fdps	1.33759e-71	0.404153	0.523	0.441	3.74499e-67
0	Prkx	4.37767e-70	0.429978	0.257	0.159	1.22566e-65
0	Numbl	5.22357e-70	0.427909	0.282	0.183	1.46249e-65
0	Atl1	7.25191e-70	0.411005	0.261	0.161	2.03039e-65
0	Mndal	7.32643e-70	0.423273	0.457	0.348	2.05125e-65
0	Smarcd1	2.58492e-69	0.434611	0.488	0.417	7.23725e-65
0	Csnk1e	2.58792e-69	0.39079	0.573	0.505	7.24565e-65
0	Kcnc3	1.05032e-68	0.414068	0.263	0.164	2.94069e-64
0	Kcnc1	1.25396e-68	0.410489	0.256	0.154	3.51083e-64
0	Ywhaq	4.05228e-68	0.271857	0.861	0.853	1.13456e-63
0	Usp22	2.55561e-67	0.442424	0.459	0.38	7.15519e-63
0	Rundc3a	1.00482e-66	0.442083	0.432	0.343	2.8133e-62
0	Prdm8	5.90634e-66	0.398569	0.29	0.186	1.65366e-61
0	Bcl2l1	8.48543e-66	0.444666	0.374	0.285	2.37575e-61
0	Ywhag	4.27956e-65	0.401378	0.483	0.403	1.19819e-60
0	Ube2g1	1.17972e-64	0.377199	0.548	0.491	3.30298e-60
0	Gadd45a	1.79046e-64	0.48135	0.262	0.171	5.01293e-60
0	Gab1	3.72899e-64	0.46493	0.299	0.209	1.04404e-59
0	Lhx1	8.50839e-64	0.434263	0.425	0.331	2.38218e-59
0	Atp6v1g1	1.12729e-63	0.290731	0.826	0.828	3.1562e-59
0	6330403K07Rik	1.81206e-63	0.363229	0.568	0.48	5.07339e-59
0	Gamt	1.8454e-63	0.420895	0.486	0.404	5.16676e-59
0	Mtmr4	1.46273e-62	0.437992	0.251	0.163	4.09536e-58
0	Paip2	2.29548e-62	0.275033	0.826	0.814	6.42689e-58
0	Chmp5	1.02614e-61	0.347835	0.62	0.591	2.87299e-57
0	Ppp2r5b	3.62099e-61	0.412337	0.276	0.183	1.01381e-56
0	Gm1673	3.71132e-61	0.280481	0.813	0.776	1.03909e-56
0	Mien1	5.55476e-61	0.344376	0.575	0.53	1.55522e-56
0	Klhdc2	2.7838e-60	0.316256	0.681	0.644	7.79409e-56
0	Ppfia2	5.17167e-60	0.417975	0.255	0.164	1.44796e-55
0	Zic4	5.74567e-60	0.336317	0.628	0.567	1.60867e-55
0	Npdc1	7.56157e-60	0.364932	0.575	0.526	2.11709e-55
0	Eif4e3	1.73117e-59	0.428848	0.334	0.243	4.84694e-55
0	Plcb1	2.64598e-59	0.42545	0.323	0.229	7.40821e-55
0	Dnajc7	7.91106e-59	0.338639	0.661	0.649	2.21494e-54
0	Tbpl1	9.45863e-59	0.394403	0.483	0.422	2.64823e-54
0	Gdpd1	1.8723e-58	0.363862	0.518	0.443	5.24206e-54
0	Myl12b	2.19696e-58	0.360169	0.568	0.522	6.15106e-54
0	Rbm18	3.38946e-58	0.397123	0.472	0.407	9.4898e-54
0	Pgm2l1	4.04134e-58	0.397501	0.258	0.167	1.13149e-53
0	Tgfb2	7.81922e-58	0.456417	0.351	0.263	2.18922e-53
0	Fnbp1l	8.76526e-58	0.377483	0.491	0.413	2.4541e-53
0	Cdkn1b	9.0449e-58	0.400671	0.441	0.36	2.53239e-53
0	Chd3	9.07223e-57	0.420095	0.351	0.262	2.54004e-52
0	Serinc1	1.45144e-56	0.291454	0.713	0.682	4.06375e-52
0	Aig1	2.28389e-56	0.3996	0.469	0.406	6.39444e-52
0	BC031181	1.08937e-55	0.277905	0.744	0.72	3.05001e-51
0	Zc2hc1a	1.28782e-55	0.358604	0.419	0.334	3.60565e-51
0	Git2	1.63195e-55	0.405731	0.393	0.314	4.56914e-51
0	Atxn10	3.10555e-54	0.299981	0.729	0.716	8.6949e-50
0	Bhlhe22	4.52931e-54	0.380598	0.36	0.267	1.26812e-49
0	Dnaja1	4.68848e-54	0.274178	0.751	0.742	1.31268e-49
0	Trappc4	1.23378e-53	0.335877	0.592	0.562	3.45434e-49
0	Meis1	1.64447e-53	0.347975	0.602	0.538	4.60418e-49
0	Vamp2	7.68116e-53	0.317392	0.482	0.405	2.15057e-48
0	Csde1	9.94217e-53	0.301322	0.732	0.725	2.78361e-48
0	Sfpq	3.17097e-52	0.252947	0.851	0.819	8.8781e-48
0	Maged1	1.96562e-51	0.298566	0.769	0.761	5.50335e-47
0	Soga3	1.98853e-51	0.361378	0.481	0.412	5.5675e-47
0	Ncs1	2.8024e-51	0.38892	0.322	0.236	7.84616e-47
0	Prmt2	3.61264e-51	0.379266	0.395	0.315	1.01147e-46
0	Agpat4	4.13832e-51	0.370857	0.425	0.35	1.15865e-46
0	Ywhaz	2.87875e-50	0.331616	0.623	0.608	8.05994e-46
0	Coro1c	4.81701e-50	0.397081	0.403	0.336	1.34867e-45
0	Sbk1	8.31936e-50	0.359926	0.291	0.203	2.32925e-45
0	Sh3bp1	8.78537e-50	0.350411	0.385	0.299	2.45973e-45
0	Pfdn4	9.14652e-50	0.289344	0.651	0.62	2.56084e-45
0	Tcf25	2.62997e-49	0.307492	0.697	0.699	7.36338e-45
0	Fam96b	4.51669e-49	0.367759	0.544	0.52	1.26458e-44
0	Vopp1	4.90547e-49	0.387489	0.288	0.207	1.37343e-44
0	Zbtb18	1.53552e-48	0.278309	0.56	0.485	4.29914e-44
0	Ing4	2.45453e-48	0.39661	0.411	0.349	6.87219e-44
0	Dync1li1	3.05812e-48	0.38246	0.358	0.283	8.56212e-44
0	Tcaf1	1.22998e-47	0.396787	0.433	0.375	3.44369e-43
0	Dazap1	1.25042e-47	0.270023	0.754	0.725	3.50094e-43
0	Ahsa2	3.17739e-47	0.38	0.474	0.43	8.89605e-43
0	Kcnb2	5.37959e-47	0.394401	0.289	0.207	1.50618e-42
0	Ubqln2	1.58322e-46	0.346629	0.524	0.482	4.43271e-42
0	Smarce1	1.85326e-46	0.346284	0.546	0.51	5.18875e-42
0	Txndc9	3.22275e-46	0.305046	0.611	0.601	9.02305e-42
0	Cplx1	5.71345e-46	0.343415	0.271	0.189	1.59965e-41
0	Hnrnph3	7.07666e-46	0.292004	0.66	0.62	1.98132e-41
0	Cep170	7.39483e-46	0.386028	0.442	0.385	2.0704e-41
0	Olfm1	2.45602e-45	0.371783	0.338	0.261	6.87637e-41
0	Insm1	3.70844e-45	0.307678	0.481	0.394	1.03829e-40
0	Vat1	5.0837e-45	0.392973	0.32	0.249	1.42333e-40
0	Txndc17	6.256e-45	0.319425	0.609	0.599	1.75155e-40
0	Sobp	6.5688e-45	0.376941	0.269	0.192	1.83913e-40
0	Cript	1.07669e-44	0.311096	0.596	0.589	3.01452e-40
0	Ccl27a	1.32729e-44	0.359545	0.258	0.179	3.71616e-40
0	Nefl	3.72816e-44	0.285202	0.26	0.173	1.04381e-39
0	Cyp51	3.81076e-44	0.360859	0.468	0.401	1.06694e-39
0	Stx7	1.06772e-43	0.329923	0.477	0.421	2.98941e-39
0	Tspyl1	1.20863e-43	0.375877	0.382	0.318	3.38393e-39
0	Cyb5r4	4.44031e-43	0.357511	0.436	0.384	1.2432e-38
0	Top2b	4.80586e-43	0.333674	0.58	0.56	1.34555e-38
0	Nipsnap3b	8.93054e-43	0.38905	0.349	0.288	2.50037e-38
0	Grina	9.20478e-43	0.34205	0.401	0.328	2.57715e-38
0	Mrpl34	1.191e-42	0.349357	0.51	0.486	3.33457e-38
0	Nrn1	1.36063e-42	0.317266	0.454	0.37	3.80948e-38
0	Camta1	1.5787e-42	0.291544	0.658	0.639	4.42004e-38
0	Gnb1	2.03233e-42	0.379667	0.74	0.755	5.69011e-38
0	Pafah1b2	2.27014e-42	0.312507	0.567	0.546	6.35593e-38
0	Pik3r2	3.87459e-42	0.360559	0.36	0.29	1.08481e-37
0	Caprin1	2.68127e-41	0.311931	0.593	0.579	7.50701e-37
0	Klhl24	2.7403e-41	0.372377	0.307	0.238	7.67228e-37
0	Ube3a	6.21395e-41	0.272069	0.655	0.653	1.73978e-36
0	Sv2b	9.05557e-41	0.340013	0.281	0.205	2.53538e-36
0	Mapk8ip2	1.46343e-40	0.345686	0.264	0.192	4.09732e-36
0	Zfp423	2.73557e-40	0.354927	0.298	0.227	7.65904e-36
0	Nkd1	6.65689e-40	0.34373	0.524	0.47	1.8638e-35
0	Evl	9.69139e-40	0.308522	0.487	0.43	2.71339e-35
0	Dpysl4	1.78189e-39	0.336146	0.315	0.24	4.98893e-35
0	Banp	1.8732e-39	0.390462	0.297	0.232	5.24459e-35
0	Cacng2	3.95344e-39	0.301716	0.378	0.301	1.10688e-34
0	Kdm6b	3.67009e-38	0.396939	0.347	0.28	1.02755e-33
0	Bdh1	3.73178e-38	0.342995	0.356	0.292	1.04482e-33
0	Ssbp3	3.82126e-38	0.354967	0.36	0.297	1.06988e-33
0	Snapc3	1.38044e-37	0.354101	0.263	0.198	3.86497e-33
0	Acin1	1.383e-37	0.272845	0.661	0.649	3.87211e-33
0	Nkiras2	2.6194e-37	0.378459	0.295	0.234	7.3338e-33
0	G3bp2	1.13848e-36	0.251067	0.68	0.685	3.18752e-32
0	Ube2g2	2.66576e-36	0.366455	0.331	0.275	7.4636e-32
0	Dda1	5.65727e-36	0.308419	0.478	0.443	1.58392e-31
0	Atp1b3	2.65416e-35	0.319616	0.514	0.495	7.4311e-31
0	Lingo1	3.09499e-35	0.300769	0.281	0.209	8.66536e-31
0	Pja1	7.44567e-35	0.326962	0.439	0.396	2.08464e-30
0	Amn1	9.07845e-35	0.358127	0.366	0.313	2.54178e-30
0	Napa	1.6849e-34	0.273651	0.606	0.605	4.71739e-30
0	Ip6k2	3.62823e-34	0.332996	0.409	0.362	1.01583e-29
0	Palm	4.17793e-34	0.331701	0.302	0.241	1.16974e-29
0	Ctnnbip1	6.9182e-34	0.328336	0.459	0.424	1.93696e-29
0	Tulp4	1.02743e-33	0.337752	0.447	0.41	2.87661e-29
0	Cadm3	1.35208e-33	0.308131	0.295	0.228	3.78554e-29
0	Wdr6	3.36497e-33	0.336826	0.303	0.244	9.42125e-29
0	Ankrd12	3.9257e-33	0.295998	0.463	0.415	1.09912e-28
0	Atp6v0d1	4.33275e-33	0.275031	0.578	0.574	1.21308e-28
0	Cdk2ap1	9.08198e-33	0.271229	0.566	0.535	2.54277e-28
0	Uba1	3.40156e-32	0.346199	0.466	0.448	9.52367e-28
0	Hnrnph1	5.67144e-32	0.258473	0.63	0.616	1.58789e-27
0	Avl9	7.34561e-32	0.327997	0.285	0.225	2.05662e-27
0	Midn	9.20986e-32	0.338413	0.338	0.287	2.57858e-27
0	Kif3a	1.25811e-31	0.324737	0.435	0.401	3.52246e-27
0	Acat2	1.50577e-31	0.317534	0.557	0.54	4.21584e-27
0	Gramd1a	1.62709e-31	0.326907	0.282	0.223	4.55552e-27
0	Zfp292	2.29529e-31	0.323537	0.489	0.466	6.42634e-27
0	Timp3	6.96552e-31	0.289162	0.356	0.293	1.95021e-26
0	Chmp7	3.39332e-30	0.32727	0.328	0.279	9.50061e-26
0	Tmcc1	3.69067e-30	0.341304	0.318	0.265	1.03331e-25
0	Hmgcr	3.76444e-30	0.356176	0.362	0.314	1.05397e-25
0	Jarid2	8.13588e-29	0.347213	0.302	0.251	2.27788e-24
0	Mtch1	9.25703e-29	0.337505	0.434	0.402	2.59178e-24
0	Sars	1.74424e-28	0.299529	0.477	0.46	4.88352e-24
0	Kcnk2	4.8361e-28	0.251934	0.29	0.223	1.35401e-23
0	Synpr	1.57634e-27	0.283726	0.273	0.214	4.41344e-23
0	Mpped2	1.87554e-27	0.278746	0.422	0.375	5.25113e-23
0	Tacc2	1.928e-27	0.287521	0.341	0.282	5.39802e-23
0	Sqle	2.34102e-27	0.313004	0.514	0.495	6.5544e-23
0	Btg1	4.1213e-27	0.311366	0.362	0.314	1.15388e-22
0	Zfp536	1.83943e-26	0.314721	0.275	0.222	5.15005e-22
0	Bin1	2.74657e-26	0.272952	0.395	0.357	7.68985e-22
0	Gse1	4.72155e-26	0.311669	0.348	0.305	1.32194e-21
0	Pdrg1	2.28493e-25	0.326117	0.394	0.367	6.39736e-21
0	Map3k1	5.56656e-25	0.259607	0.458	0.416	1.55853e-20
0	Baz2b	4.95568e-24	0.31087	0.399	0.372	1.38749e-19
0	Trim35	5.06682e-24	0.303898	0.392	0.368	1.41861e-19
0	Foxp1	1.13223e-23	0.312877	0.347	0.306	3.17e-19
0	Nipsnap1	1.14786e-23	0.293794	0.25	0.199	3.21379e-19
0	Dhx30	2.58857e-23	0.289982	0.439	0.426	7.24747e-19
0	Pex19	3.08587e-23	0.309247	0.371	0.347	8.63982e-19
0	Mospd1	6.03437e-23	0.307446	0.256	0.212	1.6895e-18
0	Stx12	2.60798e-22	0.250944	0.524	0.532	7.30183e-18
0	Abhd16a	3.97555e-22	0.30593	0.358	0.332	1.11308e-17
0	Pard6g	5.14158e-22	0.317597	0.288	0.248	1.43954e-17
0	Supt4a	7.00956e-21	0.264118	0.479	0.486	1.96254e-16
0	Jakmip2	9.17644e-21	0.286415	0.269	0.227	2.56922e-16
0	Aes	1.14875e-20	0.254772	0.535	0.548	3.21626e-16
0	Ccdc50	3.46726e-20	0.30787	0.348	0.323	9.70765e-16
0	Actr1a	4.27461e-19	0.276007	0.402	0.387	1.19681e-14
0	Zfp68	8.26595e-19	0.272093	0.351	0.323	2.3143e-14
0	Mapk8	2.12136e-18	0.286365	0.338	0.307	5.93938e-14
0	Akirin2	2.41812e-18	0.258183	0.401	0.376	6.77027e-14
0	Kdm1a	6.71526e-18	0.288033	0.321	0.294	1.88014e-13
0	Daam1	7.4973e-18	0.280106	0.251	0.213	2.09909e-13
0	Ccng2	7.70795e-18	0.287854	0.32	0.287	2.15807e-13
0	Trappc6b	1.502e-17	0.272712	0.39	0.378	4.2053e-13
0	Phf20l1	2.06903e-17	0.284426	0.374	0.358	5.79286e-13
0	Gpsm1	2.27713e-17	0.286595	0.269	0.233	6.3755e-13
0	Bag5	4.03888e-17	0.296257	0.339	0.321	1.13081e-12
0	Reep3	4.8077e-17	0.265932	0.422	0.411	1.34606e-12
0	Polb	5.87919e-17	0.27074	0.345	0.324	1.64606e-12
0	Fam103a1	6.40694e-17	0.257169	0.43	0.429	1.79382e-12
0	Ptpn1	9.75932e-17	0.281482	0.321	0.299	2.73242e-12
0	Actr10	2.16363e-16	0.254934	0.455	0.465	6.05773e-12
0	Naa35	2.46063e-16	0.278128	0.412	0.412	6.88929e-12
0	Grsf1	5.66245e-16	0.258896	0.282	0.253	1.58537e-11
0	Pnrc1	8.44064e-16	0.252022	0.437	0.429	2.36321e-11
0	Msra	9.0041e-16	0.257466	0.293	0.261	2.52097e-11
0	1500011B03Rik	1.0421e-15	0.264081	0.291	0.26	2.91767e-11
0	Tmem57	1.5067e-15	0.272507	0.347	0.327	4.21847e-11
0	E2f1	5.17366e-15	0.275812	0.299	0.268	1.44852e-10
0	Tram1l1	1.04118e-14	0.252176	0.307	0.279	2.91511e-10
0	Wbp1	1.1706e-14	0.262233	0.36	0.35	3.27744e-10
0	Rabep1	2.54454e-14	0.26324	0.333	0.314	7.12419e-10
0	Slc39a6	1.10253e-13	0.278649	0.308	0.288	3.08686e-09
0	Gabarapl2	1.24414e-13	0.266102	0.366	0.361	3.48333e-09
0	Mapk7	1.48722e-13	0.25911	0.291	0.268	4.16392e-09
0	Atp6v1h	2.50235e-13	0.271617	0.288	0.265	7.00607e-09
0	Pgm2	2.74349e-13	0.289752	0.263	0.235	7.68123e-09
0	Zfp329	4.26774e-13	0.253365	0.274	0.249	1.19488e-08
0	Jmjd1c	6.09191e-13	0.260968	0.357	0.349	1.70561e-08
0	Zmiz1	1.26045e-12	0.253784	0.387	0.385	3.52901e-08
0	Fam53b	2.1406e-11	0.250901	0.316	0.302	5.99326e-07
0	Il11ra1	3.05684e-11	0.258477	0.257	0.235	8.55855e-07
0	Leprotl1	6.87867e-11	0.254292	0.333	0.331	1.92589e-06
0	Dpf2	1.52448e-10	0.256872	0.302	0.294	4.26823e-06
1	2810417H13Rik	0	2.1021	0.981	0.343	0
1	Hist1h1b	0	1.56571	0.59	0.123	0
1	Rrm2	0	1.55787	0.815	0.279	0
1	Tyms	0	1.41698	0.743	0.26	0
1	Hmgb2	0	1.40881	0.99	0.427	0
1	Dek	0	1.36056	0.968	0.58	0
1	Dut	0	1.32372	0.952	0.558	0
1	Top2a	0	1.30058	0.761	0.237	0
1	Tuba1b	0	1.17757	0.978	0.81	0
1	Anp32b	0	1.17449	0.944	0.532	0
1	H2afz	0	1.17393	0.994	0.683	0
1	Smc2	0	1.16013	0.88	0.357	0
1	Spc24	0	1.14773	0.767	0.239	0
1	Esco2	0	1.11746	0.574	0.141	0
1	Mki67	0	1.10841	0.79	0.211	0
1	Lig1	0	1.1047	0.615	0.222	0
1	Pcna	0	1.09571	0.695	0.307	0
1	Birc5	0	1.08532	0.83	0.223	0
1	Sfrp1	0	1.08122	0.834	0.359	0
1	Nasp	0	1.06609	0.941	0.577	0
1	Cdca8	0	1.06506	0.801	0.223	0
1	Ranbp1	0	1.05839	0.994	0.857	0
1	Smc4	0	1.04581	0.882	0.386	0
1	Mfap4	0	1.03942	0.919	0.455	0
1	Ran	0	1.02842	0.995	0.804	0
1	Ccna2	0	1.02812	0.775	0.198	0
1	Pbk	0	1.02291	0.769	0.22	0
1	Cenpm	0	0.985436	0.674	0.22	0
1	Mcm6	0	0.983687	0.695	0.274	0
1	Siva1	0	0.982982	0.767	0.388	0
1	Lmnb1	0	0.982242	0.945	0.57	0
1	Rfc4	0	0.974523	0.733	0.322	0
1	2700094K13Rik	0	0.972192	0.993	0.729	0
1	Tmpo	0	0.970877	0.941	0.541	0
1	Hist1h2ae	0	0.955449	0.451	0.094	0
1	Tipin	0	0.945821	0.806	0.425	0
1	Dnajc9	0	0.944876	0.803	0.422	0
1	Cks1b	0	0.943468	0.906	0.424	0
1	Tpx2	0	0.942893	0.706	0.189	0
1	Hist1h1e	0	0.92768	0.507	0.161	0
1	Ccnb2	0	0.915843	0.559	0.18	0
1	Cdca3	0	0.912084	0.711	0.206	0
1	Pmf1	0	0.909745	0.675	0.249	0
1	Lockd	0	0.908501	0.7	0.248	0
1	Cenpa	0	0.903394	0.594	0.222	0
1	Rad51ap1	0	0.897105	0.546	0.175	0
1	Rrm1	0	0.889782	0.654	0.271	0
1	Uhrf1	0	0.884088	0.518	0.156	0
1	Dtl	0	0.880645	0.56	0.178	0
1	Npm1	0	0.87056	0.993	0.919	0
1	Dctpp1	0	0.858735	0.804	0.432	0
1	Tk1	0	0.854148	0.46	0.116	0
1	Anp32e	0	0.846258	0.966	0.672	0
1	Prim1	0	0.844646	0.578	0.223	0
1	Usp1	0	0.844415	0.766	0.384	0
1	Gmnn	0	0.843158	0.545	0.197	0
1	Hmgb1	0	0.839316	0.999	0.892	0
1	Dtymk	0	0.829986	0.87	0.542	0
1	Tnfaip8	0	0.828885	0.645	0.256	0
1	Racgap1	0	0.827838	0.691	0.238	0
1	Fkbp3	0	0.826206	0.978	0.827	0
1	Lyar	0	0.825893	0.804	0.425	0
1	H2afv	0	0.8207	0.999	0.88	0
1	Hmgn2	0	0.820557	0.742	0.34	0
1	Hells	0	0.817538	0.527	0.18	0
1	Cks2	0	0.815141	0.692	0.219	0
1	Fbxo5	0	0.806778	0.506	0.154	0
1	H2afy	0	0.806325	0.961	0.737	0
1	Mns1	0	0.805496	0.527	0.161	0
1	Clspn	0	0.803446	0.445	0.118	0
1	Ccdc34	0	0.793761	0.867	0.485	0
1	Nap1l1	0	0.790525	0.946	0.697	0
1	Ezh2	0	0.789306	0.852	0.53	0
1	Mcm7	0	0.785461	0.735	0.362	0
1	Rpa2	0	0.78067	0.563	0.226	0
1	Hmgn1	0	0.762921	0.999	0.926	0
1	Srsf7	0	0.762418	0.977	0.784	0
1	Atad2	0	0.757496	0.412	0.117	0
1	Rad51	0	0.75579	0.434	0.119	0
1	Spc25	0	0.750542	0.632	0.201	0
1	Ptma	0	0.750373	1	0.973	0
1	Mcm2	0	0.748062	0.575	0.22	0
1	Mcm3	0	0.746586	0.545	0.21	0
1	Lsm2	0	0.74566	0.839	0.545	0
1	Hmgn5	0	0.743257	0.699	0.338	0
1	Mcm5	0	0.742195	0.538	0.199	0
1	Cenpq	0	0.735127	0.503	0.182	0
1	Lbr	0	0.731976	0.598	0.259	0
1	Sae1	0	0.731671	0.789	0.473	0
1	Csrp2	0	0.726168	0.7	0.306	0
1	Hnrnpf	0	0.722763	0.911	0.686	0
1	Hnrnpab	0	0.721077	0.983	0.804	0
1	Fen1	0	0.718768	0.539	0.219	0
1	Srsf2	0	0.717679	0.943	0.808	0
1	Selm	0	0.715924	0.928	0.616	0
1	Cdk1	0	0.7118	0.674	0.225	0
1	Hist1h4i	0	0.710299	0.431	0.14	0
1	Cenpk	0	0.710211	0.451	0.147	0
1	Asf1b	0	0.709093	0.403	0.112	0
1	Shcbp1	0	0.707779	0.468	0.142	0
1	Casc5	0	0.693739	0.526	0.158	0
1	Hirip3	0	0.692194	0.573	0.234	0
1	Srsf3	0	0.691357	0.996	0.924	0
1	Chaf1b	0	0.68133	0.392	0.112	0
1	Cenph	0	0.680813	0.377	0.096	0
1	H2afx	0	0.680709	0.745	0.349	0
1	Mxd3	0	0.677954	0.462	0.141	0
1	G3bp1	0	0.670272	0.926	0.68	0
1	Ccnd2	0	0.662942	0.989	0.697	0
1	Hmgb3	0	0.654319	0.991	0.804	0
1	Neil3	0	0.651404	0.364	0.096	0
1	Aurkb	0	0.640611	0.441	0.138	0
1	Melk	0	0.631917	0.395	0.12	0
1	Mad2l1	0	0.625221	0.44	0.149	0
1	Snrpd1	0	0.620821	0.948	0.777	0
1	Ybx1	0	0.61967	0.991	0.94	0
1	Nusap1	0	0.612895	0.492	0.162	0
1	Mlf1	0	0.612582	0.356	0.084	0
1	Cnbp	0	0.609442	0.98	0.874	0
1	Tacc3	0	0.608213	0.53	0.186	0
1	Kif15	0	0.604483	0.354	0.099	0
1	Rpsa	0	0.601777	0.999	0.957	0
1	Rad54l	0	0.599857	0.33	0.077	0
1	Rps4x	0	0.585026	1	0.989	0
1	Tcf19	0	0.577274	0.299	0.075	0
1	Serbp1	0	0.577	0.986	0.907	0
1	Snrpb	0	0.576862	0.977	0.837	0
1	Cenpf	0	0.56589	0.791	0.233	0
1	Ccne2	0	0.563352	0.272	0.06	0
1	Cenpe	0	0.554141	0.523	0.179	0
1	Eif5a	0	0.5362	0.994	0.946	0
1	Rpl14	0	0.533785	1	0.988	0
1	Rps27a	0	0.501374	1	0.99	0
1	Rpl3	0	0.491076	1	0.987	0
1	Rps24	0	0.482906	1	0.983	0
1	Rpl8	0	0.462324	0.999	0.985	0
1	Rps3a1	0	0.461339	1	0.988	0
1	Rps5	0	0.446227	1	0.995	0
1	Ccnb1	0	0.384476	0.616	0.19	0
1	Ube2c	0	0.35932	0.702	0.254	0
1	Rfc1	4.29035e-307	0.761599	0.686	0.361	1.20121e-302
1	Snrpf	1.23371e-305	0.65559	0.928	0.679	3.45414e-301
1	Atoh1	1.17479e-304	0.66496	0.391	0.123	3.28917e-300
1	Cdk4	2.59782e-301	0.576709	0.981	0.845	7.27337e-297
1	Rplp0	1.0122e-300	0.456448	1	0.992	2.83395e-296
1	Rfc5	4.14481e-299	0.644274	0.495	0.194	1.16046e-294
1	Cdc20	5.84034e-298	0.68639	0.507	0.185	1.63518e-293
1	Hnrnpu	2.47478e-297	0.602041	0.962	0.788	6.92888e-293
1	Rps27l	2.5144e-295	0.572829	0.974	0.814	7.03981e-291
1	Snrpe	4.91328e-295	0.549794	0.981	0.864	1.37562e-290
1	Rbbp7	7.41922e-295	0.716696	0.815	0.51	2.07723e-290
1	Lsm3	8.23189e-294	0.674054	0.847	0.548	2.30476e-289
1	Rpl4	1.76389e-293	0.438177	1	0.985	4.93853e-289
1	Paics	1.90106e-293	0.770363	0.746	0.451	5.32258e-289
1	Dhfr	9.71159e-293	0.682126	0.447	0.168	2.71905e-288
1	Ncl	3.64461e-291	0.56623	0.973	0.872	1.02042e-286
1	Rps16	3.86824e-290	0.449307	1	0.976	1.08303e-285
1	Hint1	6.47908e-289	0.481583	0.994	0.943	1.81401e-284
1	Rps19	8.17737e-288	0.454962	0.999	0.984	2.2895e-283
1	Ncapg	1.59995e-287	0.549716	0.36	0.111	4.47954e-283
1	Prc1	1.98934e-286	0.413011	0.5	0.173	5.56975e-282
1	Rps2	2.76232e-286	0.490304	0.999	0.981	7.73394e-282
1	Ptges3	6.54562e-286	0.664347	0.875	0.624	1.83264e-281
1	Ssrp1	1.00532e-285	0.667386	0.863	0.588	2.8147e-281
1	Cdca7	6.63677e-285	0.586329	0.451	0.163	1.85816e-280
1	Smarca5	3.79774e-284	0.660422	0.886	0.623	1.06329e-279
1	Ckap2l	1.43791e-283	0.534879	0.42	0.142	4.02585e-279
1	Set	9.78189e-280	0.673627	0.918	0.678	2.73873e-275
1	Rps11	1.0039e-278	0.401648	1	0.99	2.81073e-274
1	Tpm4	1.31971e-276	0.616984	0.873	0.551	3.69491e-272
1	Incenp	3.54305e-274	0.587483	0.453	0.166	9.91984e-270
1	Rps8	2.02026e-273	0.411556	1	0.992	5.65631e-269
1	Hnrnpdl	1.93706e-271	0.597172	0.946	0.782	5.42338e-267
1	Rpl21	3.08892e-271	0.406257	1	0.986	8.64835e-267
1	Itgb3bp	2.71565e-270	0.664622	0.547	0.252	7.60326e-266
1	Hnrnpd	4.05727e-270	0.675687	0.762	0.445	1.13595e-265
1	Psip1	2.66642e-269	0.574686	0.966	0.791	7.46543e-265
1	Cenpu	7.43366e-269	0.51866	0.316	0.094	2.08128e-264
1	Rpl41	1.12065e-268	0.405092	1	0.993	3.13759e-264
1	Psmc3ip	4.84005e-268	0.601244	0.431	0.163	1.35512e-263
1	Nucks1	1.85797e-267	0.667855	0.842	0.527	5.20194e-263
1	Knstrn	8.65157e-267	0.63931	0.46	0.173	2.42227e-262
1	Naa50	8.98822e-267	0.675608	0.731	0.423	2.51652e-262
1	Cenpp	1.21701e-266	0.542987	0.336	0.106	3.40738e-262
1	Kif22	9.20892e-266	0.506271	0.458	0.166	2.57831e-261
1	Ska1	1.0134e-264	0.525482	0.346	0.11	2.83733e-260
1	Cdca5	1.26855e-264	0.500202	0.285	0.08	3.5517e-260
1	Lsm5	2.69264e-262	0.674322	0.737	0.427	7.53885e-258
1	Rplp2	1.09128e-260	0.426139	0.998	0.972	3.05535e-256
1	Impdh2	1.38868e-260	0.657141	0.781	0.487	3.88802e-256
1	Rplp1	8.31351e-259	0.444407	0.999	0.969	2.32762e-254
1	Nudc	3.23488e-258	0.604377	0.876	0.635	9.05701e-254
1	Hat1	7.46723e-258	0.623381	0.535	0.241	2.09068e-253
1	Dnph1	7.83348e-255	0.549729	0.384	0.138	2.19322e-250
1	Gins2	9.09692e-254	0.547861	0.366	0.125	2.54695e-249
1	Hdgf	1.71908e-251	0.646149	0.875	0.601	4.81307e-247
1	Mis18a	4.22791e-251	0.621629	0.485	0.208	1.18373e-246
1	Rps3	8.69635e-250	0.390518	1	0.987	2.43481e-245
1	Chaf1a	2.23272e-249	0.552429	0.381	0.136	6.25118e-245
1	Exo1	8.23939e-249	0.470915	0.275	0.077	2.30686e-244
1	Idh2	1.6687e-248	0.665145	0.747	0.447	4.67203e-244
1	Eny2	1.50003e-247	0.600638	0.891	0.658	4.19977e-243
1	Cenpw	2.58076e-246	0.565808	0.407	0.155	7.22561e-242
1	Plk4	1.29958e-245	0.551558	0.366	0.129	3.63857e-241
1	Tpt1	1.70944e-245	0.404617	0.997	0.976	4.78609e-241
1	Kif11	1.67543e-244	0.512127	0.363	0.124	4.69086e-240
1	Cdc45	4.54992e-244	0.48039	0.291	0.086	1.27389e-239
1	Rps13	6.51036e-244	0.406781	0.999	0.975	1.82277e-239
1	Abracl	2.10691e-242	0.590445	0.89	0.594	5.89894e-238
1	Rps17	4.53343e-242	0.408139	0.999	0.971	1.26927e-237
1	Rpl10a	8.79386e-242	0.455946	0.993	0.926	2.46211e-237
1	Ncapg2	1.66884e-241	0.455494	0.254	0.069	4.67242e-237
1	Pa2g4	2.59623e-240	0.61595	0.851	0.608	7.26892e-236
1	C330027C09Rik	2.22352e-238	0.543271	0.359	0.125	6.22542e-234
1	Hprt	5.23109e-238	0.596824	0.721	0.397	1.4646e-233
1	Bex1	7.79162e-238	0.671931	0.679	0.372	2.1815e-233
1	Anp32a	1.33407e-236	0.476192	0.985	0.881	3.73512e-232
1	Prdx4	4.91361e-235	0.640082	0.788	0.508	1.37571e-230
1	Supt16	4.50068e-234	0.671028	0.746	0.445	1.2601e-229
1	Bub1	1.34511e-233	0.478118	0.329	0.109	3.76604e-229
1	Rps20	4.49543e-232	0.463718	0.992	0.93	1.25863e-227
1	Snrpa1	9.8908e-232	0.617697	0.79	0.504	2.76923e-227
1	Rpl9	1.59872e-231	0.360757	0.999	0.99	4.47611e-227
1	Dnmt1	9.46413e-230	0.627298	0.502	0.231	2.64977e-225
1	2700029M09Rik	6.46721e-229	0.655565	0.715	0.443	1.81069e-224
1	Rps12	3.63589e-228	0.489622	0.986	0.887	1.01798e-223
1	Snrnp40	1.8553e-227	0.597572	0.813	0.55	5.19446e-223
1	Slc29a1	8.17219e-227	0.588464	0.84	0.532	2.28805e-222
1	Bex4	2.55773e-225	0.624415	0.685	0.39	7.16114e-221
1	Smc6	1.61161e-224	0.639393	0.822	0.592	4.51218e-220
1	Sgol1	4.42065e-224	0.537979	0.372	0.138	1.23769e-219
1	Dbf4	9.80762e-224	0.525093	0.424	0.17	2.74594e-219
1	Bub1b	9.16229e-223	0.492844	0.34	0.118	2.56526e-218
1	Gsr	1.44024e-221	0.641533	0.554	0.28	4.03238e-217
1	Gar1	4.09369e-221	0.596517	0.633	0.343	1.14615e-216
1	Cbx1	1.18845e-220	0.528703	0.948	0.773	3.32742e-216
1	Insm1	1.54303e-219	0.566945	0.693	0.366	4.32017e-215
1	Exosc8	9.05055e-219	0.602403	0.644	0.351	2.53397e-214
1	Ppp2r2c	2.76581e-218	0.526662	0.927	0.633	7.74371e-214
1	Prdx1	3.15387e-216	0.509375	0.969	0.736	8.83019e-212
1	Rfc2	3.498e-216	0.625747	0.646	0.372	9.7937e-212
1	Rpl32	3.89973e-216	0.356854	1	0.995	1.09185e-211
1	Rps26	1.03107e-215	0.425738	0.996	0.928	2.88679e-211
1	Mis18bp1	5.14174e-213	0.43932	0.397	0.149	1.43958e-208
1	Pabpc1	3.09872e-212	0.502563	0.955	0.799	8.67581e-208
1	Ipo5	2.44267e-211	0.58581	0.494	0.232	6.83898e-207
1	Ncapd2	4.34362e-211	0.499727	0.456	0.194	1.21613e-206
1	Dck	4.60315e-211	0.518625	0.389	0.154	1.28879e-206
1	Skp2	5.96673e-211	0.489189	0.356	0.133	1.67057e-206
1	Ppa1	2.94437e-210	0.565407	0.815	0.556	8.24364e-206
1	Rpa1	3.78933e-210	0.549073	0.432	0.187	1.06094e-205
1	Actl6a	6.60197e-210	0.556844	0.816	0.542	1.84842e-205
1	Rpl13a	3.0223e-209	0.349584	1	0.995	8.46183e-205
1	Srsf1	3.41354e-209	0.558904	0.867	0.618	9.55722e-205
1	Cog7	3.73381e-208	0.500594	0.877	0.529	1.04539e-203
1	Bok	5.81309e-207	0.637774	0.652	0.364	1.62755e-202
1	Rps25	2.21384e-206	0.415315	0.99	0.918	6.1983e-202
1	Rnaseh2a	4.47201e-206	0.524748	0.453	0.199	1.25207e-201
1	Kif4	8.4887e-206	0.451832	0.281	0.092	2.37667e-201
1	H1fx	9.4159e-206	0.588654	0.542	0.264	2.63626e-201
1	Cited1	2.57859e-205	0.491393	0.347	0.128	7.21955e-201
1	Mthfd2	5.64965e-205	0.523606	0.374	0.149	1.58179e-200
1	Nop58	8.46725e-205	0.577931	0.702	0.411	2.37066e-200
1	Srsf6	8.90176e-203	0.533325	0.904	0.699	2.49232e-198
1	Rps23	4.22996e-202	0.344021	1	0.991	1.1843e-197
1	Mrpl42	8.30142e-202	0.514009	0.892	0.67	2.32423e-197
1	Topbp1	2.04662e-201	0.512107	0.378	0.152	5.73012e-197
1	Cdkn2c	8.8567e-201	0.534001	0.46	0.206	2.4797e-196
1	Magoh	9.87916e-200	0.547486	0.81	0.552	2.76597e-195
1	Trp53	1.73716e-199	0.562194	0.733	0.448	4.86371e-195
1	Hjurp	2.33218e-199	0.552254	0.583	0.302	6.52963e-195
1	Vrk1	5.15184e-199	0.507895	0.421	0.182	1.44241e-194
1	Tead2	2.33138e-198	0.577295	0.567	0.294	6.52739e-194
1	Prps1	2.74681e-197	0.53882	0.564	0.291	7.69051e-193
1	Cd63	4.63857e-197	0.416207	0.993	0.892	1.29871e-192
1	Mif	1.02449e-196	0.50246	0.941	0.8	2.86836e-192
1	Fam111a	2.92344e-196	0.477565	0.269	0.087	8.18505e-192
1	Txn1	3.686e-196	0.452527	0.966	0.824	1.03201e-191
1	Rpl19	9.40906e-196	0.34204	0.999	0.98	2.63435e-191
1	Cdca2	1.26323e-195	0.458764	0.33	0.121	3.53679e-191
1	Rbbp8	1.60179e-195	0.487559	0.358	0.142	4.4847e-191
1	Cbfb	3.05396e-195	0.564173	0.543	0.279	8.55049e-191
1	Cdca7l	4.14425e-195	0.420528	0.269	0.087	1.16031e-190
1	Dpy30	1.1209e-194	0.524682	0.857	0.632	3.13829e-190
1	Snrpg	1.96798e-194	0.545914	0.853	0.601	5.50995e-190
1	Lsm6	2.72514e-194	0.501411	0.9	0.665	7.62986e-190
1	Sfpq	6.86053e-194	0.499546	0.948	0.806	1.92081e-189
1	Cdt1	9.16465e-194	0.462328	0.321	0.115	2.56592e-189
1	Slbp	1.45187e-193	0.442688	0.278	0.092	4.06494e-189
1	Hey1	3.58245e-193	0.612217	0.529	0.267	1.00301e-188
1	Rpl36a	4.91091e-193	0.433247	0.988	0.91	1.37496e-188
1	Haus4	9.95946e-193	0.450692	0.301	0.107	2.78845e-188
1	Ptbp1	2.12089e-191	0.539617	0.471	0.226	5.93807e-187
1	Rbmxl1	2.32179e-191	0.546615	0.795	0.544	6.50055e-187
1	Rad21	2.88509e-191	0.56043	0.68	0.387	8.07768e-187
1	Rpa3	1.81179e-190	0.577145	0.585	0.326	5.07266e-186
1	Rps15a	1.54651e-189	0.35623	0.999	0.973	4.32992e-185
1	Nsmce4a	3.27447e-188	0.564336	0.711	0.439	9.16785e-184
1	Nudt21	1.41992e-186	0.537491	0.772	0.499	3.9755e-182
1	Nt5dc2	3.22025e-186	0.533414	0.83	0.557	9.01605e-182
1	Pdlim1	1.58985e-185	0.424423	0.281	0.096	4.45126e-181
1	Rpl22	3.02619e-185	0.424031	0.971	0.85	8.47274e-181
1	Rps15	3.30901e-185	0.337514	0.998	0.979	9.26457e-181
1	Ppil1	1.92112e-184	0.533007	0.549	0.291	5.37874e-180
1	Mcm4	3.36603e-183	0.456025	0.396	0.166	9.4242e-179
1	Rpl28	9.69279e-182	0.359632	0.996	0.952	2.71379e-177
1	Nxt1	2.53988e-181	0.540284	0.542	0.287	7.11116e-177
1	Smco4	5.7521e-181	0.478282	0.356	0.147	1.61047e-176
1	Naca	1.05803e-180	0.340471	0.998	0.977	2.96228e-176
1	Gas1	6.32269e-180	0.511709	0.372	0.157	1.77023e-175
1	Ndc80	1.98429e-179	0.403614	0.261	0.088	5.5556e-175
1	Tex30	4.09656e-179	0.514558	0.539	0.278	1.14696e-174
1	Hnrnpm	5.93032e-179	0.476472	0.928	0.737	1.66037e-174
1	Nuf2	4.23793e-177	0.424765	0.285	0.103	1.18654e-172
1	Apitd1	1.84602e-176	0.418249	0.292	0.106	5.1685e-172
1	Rps9	1.30064e-175	0.302934	1	0.992	3.64154e-171
1	Ezr	7.25069e-175	0.522237	0.684	0.398	2.03005e-170
1	Rpl13	2.60016e-174	0.300629	1	0.993	7.27992e-170
1	Rpl10	5.56742e-173	0.321376	1	0.981	1.55876e-168
1	Siah1b	1.31951e-172	0.42107	0.318	0.124	3.69437e-168
1	Scaf11	1.4483e-172	0.534517	0.758	0.511	4.05494e-168
1	Pold1	2.6976e-172	0.413547	0.285	0.104	7.55273e-168
1	Mrfap1	2.84393e-172	0.453217	0.94	0.792	7.96243e-168
1	Hn1l	4.47439e-172	0.467158	0.372	0.16	1.25274e-167
1	Rbbp4	5.20875e-172	0.508924	0.853	0.636	1.45835e-167
1	Dkc1	1.29911e-171	0.504906	0.545	0.287	3.63725e-167
1	C1ql1	2.11941e-171	0.350181	0.453	0.204	5.93393e-167
1	Mrpl18	2.67365e-171	0.506805	0.826	0.616	7.4857e-167
1	Cdk6	3.85259e-171	0.521803	0.424	0.195	1.07865e-166
1	Rpl35a	1.51291e-170	0.369226	0.99	0.927	4.23584e-166
1	Adk	2.15306e-169	0.531545	0.567	0.316	6.02815e-165
1	Rpl6	5.24447e-169	0.31895	0.998	0.979	1.46835e-164
1	Rbm8a	1.37778e-168	0.466189	0.903	0.726	3.85751e-164
1	Pold3	2.60698e-168	0.44673	0.35	0.146	7.29904e-164
1	Thoc7	9.42798e-168	0.481884	0.877	0.676	2.63965e-163
1	Nudcd2	9.70024e-168	0.561745	0.714	0.459	2.71587e-163
1	Ube2t	1.16374e-167	0.409098	0.326	0.13	3.25824e-163
1	Brca2	9.73918e-167	0.426382	0.276	0.101	2.72678e-162
1	Nde1	5.46596e-166	0.512763	0.468	0.234	1.53036e-161
1	Hnrnpa2b1	5.73814e-166	0.351811	0.997	0.968	1.60656e-161
1	Arl6ip6	1.78853e-165	0.543517	0.58	0.325	5.00753e-161
1	Tcf3	9.85897e-165	0.522162	0.671	0.411	2.76031e-160
1	Smarcc1	1.08016e-164	0.5054	0.764	0.506	3.02424e-160
1	Rps18	1.99331e-164	0.304824	1	0.992	5.58088e-160
1	Baz1a	1.85403e-163	0.434992	0.334	0.137	5.19091e-159
1	Smc3	2.2165e-163	0.491037	0.866	0.679	6.20575e-159
1	Pcbp2	4.44367e-163	0.421206	0.952	0.825	1.24414e-158
1	Rpl12	4.48504e-163	0.41605	0.96	0.826	1.25572e-158
1	E2f1	1.27683e-161	0.505699	0.483	0.241	3.57486e-157
1	Tbata	2.40486e-160	0.507808	0.387	0.172	6.73312e-156
1	Slc25a5	4.76524e-160	0.370793	0.987	0.946	1.33417e-155
1	Nmral1	2.17566e-159	0.480636	0.473	0.237	6.09141e-155
1	Tmem107	5.90714e-159	0.402431	0.339	0.143	1.65388e-154
1	Gnb2l1	7.22686e-158	0.399778	0.973	0.883	2.02338e-153
1	Rcc1	1.29589e-157	0.422002	0.314	0.128	3.62822e-153
1	Ctps	1.58313e-157	0.469335	0.508	0.266	4.43244e-153
1	Ubr7	1.76854e-157	0.490706	0.416	0.2	4.95156e-153
1	Vars	3.70837e-155	0.46764	0.426	0.207	1.03827e-150
1	Nhp2	3.89227e-155	0.499429	0.754	0.507	1.08976e-150
1	Rnaseh2b	4.50096e-155	0.503066	0.601	0.353	1.26018e-150
1	Gtf2a2	2.16405e-154	0.427253	0.919	0.774	6.0589e-150
1	Pole3	3.13122e-154	0.503073	0.603	0.355	8.76679e-150
1	Rad18	7.26369e-154	0.39686	0.274	0.104	2.03369e-149
1	Eef1b2	2.23984e-153	0.411804	0.955	0.845	6.27112e-149
1	Nop10	2.79247e-153	0.449199	0.9	0.721	7.81836e-149
1	Mettl9	1.92784e-152	0.452433	0.885	0.678	5.39756e-148
1	Plxnb2	2.11616e-152	0.473669	0.462	0.233	5.92484e-148
1	Rpl29	2.43108e-152	0.3306	0.994	0.957	6.80654e-148
1	Dnaaf2	3.96754e-152	0.422884	0.348	0.152	1.11083e-147
1	Prim2	3.08187e-151	0.414912	0.306	0.126	8.62863e-147
1	Smc1a	8.13661e-151	0.487047	0.81	0.581	2.27809e-146
1	Pold2	4.93733e-150	0.463772	0.424	0.21	1.38235e-145
1	Nrm	1.50657e-149	0.455177	0.412	0.197	4.21809e-145
1	Hnrnpk	2.12258e-149	0.311064	0.997	0.982	5.9428e-145
1	Ifrd1	3.61203e-149	0.506039	0.62	0.376	1.0113e-144
1	Draxin	4.08651e-149	0.417343	0.335	0.141	1.14414e-144
1	Ak2	1.3282e-148	0.485417	0.602	0.361	3.71868e-144
1	Larp7	2.19245e-148	0.481369	0.519	0.287	6.13841e-144
1	Ect2	8.423e-148	0.379884	0.273	0.105	2.35827e-143
1	Pkm	1.03961e-146	0.386687	0.949	0.836	2.9107e-142
1	Rpl11	1.57874e-146	0.280495	0.999	0.987	4.42014e-142
1	Ppih	2.15173e-146	0.450607	0.454	0.231	6.0244e-142
1	Rif1	3.9405e-146	0.453639	0.434	0.218	1.10326e-141
1	Rps10	1.07607e-145	0.363531	0.977	0.891	3.01279e-141
1	Parp1	1.13545e-145	0.467515	0.562	0.321	3.17904e-141
1	Kif20b	7.73049e-145	0.358214	0.316	0.13	2.16438e-140
1	Rps6	1.01838e-144	0.353996	0.985	0.909	2.85126e-140
1	Rps7	2.07585e-144	0.30691	0.999	0.98	5.81196e-140
1	Timeless	3.31608e-144	0.413085	0.311	0.131	9.28435e-140
1	Ddx39	3.64321e-144	0.470279	0.619	0.366	1.02003e-139
1	Tfdp2	6.13272e-144	0.470718	0.613	0.361	1.71704e-139
1	Eef1a1	7.8217e-144	0.281982	1	0.987	2.18992e-139
1	Wbp5	1.2717e-143	0.402629	0.95	0.837	3.56049e-139
1	Whsc1	1.39747e-143	0.479565	0.693	0.445	3.91264e-139
1	Smchd1	2.07817e-143	0.508715	0.604	0.37	5.81846e-139
1	Eif1ax	2.09425e-143	0.434315	0.857	0.659	5.86347e-139
1	Islr2	4.27211e-143	0.399705	0.572	0.305	1.19611e-138
1	Fam64a	5.00116e-143	0.316484	0.354	0.15	1.40023e-138
1	Nup37	8.56474e-143	0.427986	0.365	0.168	2.39796e-138
1	Fam92a	1.25818e-142	0.469929	0.702	0.465	3.52264e-138
1	Cntln	1.12815e-141	0.438312	0.396	0.193	3.1586e-137
1	Lsm4	1.29977e-141	0.435057	0.904	0.71	3.63909e-137
1	Pcsk9	2.8515e-141	0.400579	0.312	0.13	7.98364e-137
1	Nrn1	3.84886e-141	0.428968	0.622	0.349	1.0776e-136
1	Rnaseh2c	7.53681e-141	0.486556	0.697	0.456	2.11016e-136
1	Kif20a	8.28646e-141	0.341344	0.259	0.098	2.32004e-136
1	Syce2	9.96605e-141	0.451074	0.356	0.165	2.79029e-136
1	Rpl7	2.15547e-140	0.311292	0.997	0.965	6.03489e-136
1	Rpl18	3.18349e-140	0.326386	0.993	0.942	8.91314e-136
1	Ccnd1	6.86653e-140	0.458084	0.475	0.244	1.92249e-135
1	Syncrip	7.08788e-140	0.467421	0.793	0.572	1.98446e-135
1	Hspd1	1.2017e-139	0.445332	0.85	0.653	3.36452e-135
1	Nup62	4.21627e-139	0.434726	0.384	0.185	1.18047e-134
1	Rfc3	5.1461e-139	0.471861	0.464	0.246	1.44081e-134
1	Suv39h2	9.05292e-139	0.393326	0.348	0.156	2.53464e-134
1	Tubb4b	5.2141e-138	0.384923	0.763	0.511	1.45984e-133
1	Rangap1	1.48106e-137	0.449893	0.558	0.314	4.14667e-133
1	Cdca4	1.87456e-137	0.396467	0.347	0.157	5.24839e-133
1	Npm3	2.13905e-137	0.453732	0.531	0.298	5.98891e-133
1	Ddx39b	3.35203e-137	0.411409	0.926	0.767	9.38502e-133
1	Rpl22l1	1.02596e-136	0.410991	0.962	0.843	2.87249e-132
1	Gins1	2.30325e-136	0.363711	0.285	0.116	6.44863e-132
1	Thrap3	1.2617e-135	0.468692	0.677	0.438	3.53251e-131
1	Fkbp4	4.07525e-135	0.403072	0.902	0.745	1.14099e-130
1	Rpl23a	2.85469e-134	0.279473	1	0.985	7.99256e-130
1	Cmc2	3.075e-134	0.44766	0.464	0.252	8.6094e-130
1	Psat1	6.91348e-134	0.453836	0.584	0.343	1.93563e-129
1	Ncapd3	8.50053e-134	0.408376	0.336	0.153	2.37998e-129
1	Ngfrap1	2.93146e-133	0.347307	0.974	0.893	8.2075e-129
1	Txnrd1	3.11683e-132	0.443748	0.731	0.482	8.72651e-128
1	Pdap1	7.64196e-132	0.396071	0.918	0.747	2.1396e-127
1	Umps	3.20314e-131	0.384408	0.333	0.15	8.96815e-127
1	Rrs1	8.41214e-131	0.437806	0.583	0.345	2.35523e-126
1	Hnrnpa3	1.28934e-130	0.444666	0.796	0.574	3.6099e-126
1	Baz1b	1.58939e-130	0.465749	0.611	0.375	4.44997e-126
1	Snrpd2	3.61965e-129	0.425726	0.881	0.709	1.01343e-124
1	Rpl18a	1.17742e-128	0.262876	1	0.996	3.29653e-124
1	Syne2	5.85397e-128	0.418994	0.531	0.3	1.639e-123
1	Rpl31	7.17325e-128	0.315318	0.99	0.941	2.00837e-123
1	Eif2s1	8.28653e-127	0.458301	0.704	0.486	2.32006e-122
1	Txnl1	8.72958e-127	0.421397	0.819	0.628	2.44411e-122
1	Raly	1.10846e-126	0.433937	0.821	0.614	3.10348e-122
1	Lsm8	1.478e-126	0.439626	0.782	0.572	4.1381e-122
1	Snrpd3	1.52678e-126	0.396621	0.895	0.72	4.27467e-122
1	Cep83	3.22746e-126	0.405351	0.388	0.193	9.03623e-122
1	Nop56	7.61357e-126	0.449688	0.574	0.346	2.13165e-121
1	Prdx6	1.23052e-125	0.418634	0.784	0.551	3.44521e-121
1	Rpl5	1.31e-125	0.338523	0.969	0.881	3.66773e-121
1	Odc1	1.36436e-125	0.429141	0.41	0.213	3.81995e-121
1	D030056L22Rik	3.61259e-125	0.432399	0.664	0.414	1.01145e-120
1	Kif23	2.83436e-124	0.330105	0.276	0.115	7.93564e-120
1	Atad5	2.97261e-124	0.349217	0.25	0.1	8.32273e-120
1	Ift27	8.27652e-124	0.444205	0.66	0.43	2.31726e-119
1	Srsf10	1.74501e-122	0.433181	0.738	0.512	4.88568e-118
1	Ncaph2	1.90786e-121	0.421993	0.507	0.292	5.34164e-117
1	Bccip	2.34177e-121	0.436529	0.728	0.514	6.5565e-117
1	Rnd3	3.46235e-121	0.408096	0.544	0.312	9.69389e-117
1	Fubp1	8.97252e-121	0.348971	0.945	0.817	2.51213e-116
1	Nedd4	1.03482e-120	0.354899	0.939	0.799	2.8973e-116
1	Srrm1	1.40292e-120	0.407109	0.856	0.676	3.92789e-116
1	Orc6	3.17186e-120	0.42384	0.586	0.36	8.88059e-116
1	Mrpl13	1.10464e-119	0.428152	0.601	0.378	3.09276e-115
1	Commd1	3.44866e-119	0.424732	0.748	0.529	9.65555e-115
1	Maz	5.98238e-119	0.433267	0.542	0.323	1.67495e-114
1	Pbdc1	2.5878e-118	0.439185	0.528	0.32	7.24532e-114
1	Asf1a	4.30383e-118	0.428819	0.694	0.471	1.20499e-113
1	Stmn1	6.04304e-118	0.343296	1	0.896	1.69193e-113
1	Prpf40a	1.46528e-117	0.406685	0.856	0.668	4.1025e-113
1	Eed	1.74703e-117	0.388084	0.373	0.189	4.89133e-113
1	Gjc1	3.66435e-117	0.344799	0.337	0.163	1.02594e-112
1	Tra2b	2.93777e-116	0.400115	0.856	0.681	8.22517e-112
1	Hnrnpll	2.65694e-115	0.424838	0.617	0.396	7.43889e-111
1	Ube2d3	5.38824e-115	0.366769	0.948	0.845	1.5086e-110
1	Tcp1	6.88904e-115	0.36777	0.894	0.732	1.92879e-110
1	Acat1	1.17649e-114	0.406247	0.845	0.661	3.29395e-110
1	Fignl1	2.76088e-114	0.347927	0.306	0.14	7.72991e-110
1	Gart	3.07484e-114	0.397647	0.427	0.233	8.60895e-110
1	Rbmx	5.84529e-114	0.390967	0.787	0.549	1.63656e-109
1	Eri1	1.07927e-113	0.391746	0.381	0.197	3.02175e-109
1	Cdv3	4.58338e-113	0.422516	0.592	0.376	1.28326e-108
1	U2af1	8.01017e-113	0.410863	0.784	0.594	2.24269e-108
1	Ckap2	2.84362e-112	0.330653	0.286	0.127	7.96157e-108
1	Zfp422	4.39163e-112	0.408075	0.748	0.528	1.22957e-107
1	Dnajc2	1.06502e-111	0.402884	0.645	0.415	2.98186e-107
1	Prmt1	1.28583e-111	0.347328	0.942	0.811	3.60006e-107
1	Eif4a1	1.48474e-111	0.290727	0.996	0.969	4.15697e-107
1	Kifc1	2.65592e-111	0.317925	0.254	0.108	7.43605e-107
1	Ivns1abp	3.96898e-111	0.412226	0.716	0.49	1.11124e-106
1	Casp8ap2	2.89993e-110	0.379876	0.466	0.261	8.11922e-106
1	Gmps	8.47287e-110	0.403908	0.576	0.359	2.37223e-105
1	Trim59	9.67665e-110	0.368513	0.391	0.201	2.70927e-105
1	Rnf26	2.99845e-109	0.402457	0.426	0.233	8.39507e-105
1	Rpl39	5.81997e-109	0.326303	0.971	0.88	1.62948e-104
1	Srsf4	8.35982e-109	0.409394	0.654	0.436	2.34058e-104
1	Fmr1	1.15345e-108	0.389287	0.543	0.327	3.22943e-104
1	Cacybp	3.32069e-108	0.391025	0.865	0.705	9.29727e-104
1	Barhl1	4.60928e-108	0.379006	0.619	0.379	1.29051e-103
1	Brd3	1.02231e-107	0.411897	0.671	0.456	2.86227e-103
1	Fbl	1.75224e-107	0.391843	0.711	0.498	4.90593e-103
1	Ewsr1	3.24404e-107	0.364992	0.882	0.724	9.08267e-103
1	Nsmce1	3.59853e-107	0.418145	0.629	0.422	1.00752e-102
1	Snrnp25	4.24899e-107	0.390026	0.468	0.272	1.18963e-102
1	Anapc5	5.47037e-107	0.360081	0.877	0.709	1.53159e-102
1	Nup43	5.65228e-107	0.331029	0.331	0.16	1.58253e-102
1	Pcbp1	1.48112e-106	0.384877	0.856	0.701	4.14684e-102
1	Gemin6	2.27458e-106	0.324997	0.292	0.136	6.36838e-102
1	Clic4	5.6022e-106	0.357054	0.539	0.324	1.5685e-101
1	Emg1	9.0945e-106	0.38003	0.803	0.6	2.54628e-101
1	Nolc1	9.73791e-106	0.400498	0.521	0.315	2.72642e-101
1	Rcc2	9.73958e-106	0.356776	0.367	0.191	2.72689e-101
1	Hspa14	1.14071e-105	0.388055	0.522	0.314	3.19376e-101
1	H3f3a	1.54041e-105	0.257663	0.999	0.982	4.31283e-101
1	Dhx32	1.61244e-105	0.393375	0.473	0.272	4.51452e-101
1	Uchl5	2.30704e-105	0.381339	0.465	0.268	6.45924e-101
1	Bcas2	4.92842e-105	0.361186	0.882	0.734	1.37986e-100
1	Sf3a3	5.10885e-105	0.401647	0.575	0.366	1.43038e-100
1	Ung	5.1757e-104	0.349258	0.323	0.153	1.44909e-99
1	Pkig	4.42371e-103	0.394026	0.688	0.472	1.23855e-98
1	Hnrnpr	5.48844e-103	0.361874	0.863	0.686	1.53665e-98
1	Med30	3.21977e-102	0.402651	0.626	0.412	9.01471e-98
1	Ccp110	3.50207e-102	0.349333	0.334	0.167	9.80508e-98
1	Cep290	6.64629e-102	0.363766	0.269	0.124	1.86083e-97
1	Phf5a	1.16594e-101	0.383714	0.741	0.534	3.2644e-97
1	Sms	1.7438e-100	0.359649	0.53	0.311	4.8823e-96
1	Gsdmd	3.47679e-100	0.319989	0.26	0.116	9.73432e-96
1	Me2	4.7409e-100	0.337719	0.284	0.137	1.32736e-95
1	Sap30	9.61599e-100	0.365864	0.52	0.314	2.69228e-95
1	Cadm1	1.09156e-99	0.332644	0.501	0.297	3.05616e-95
1	Banf1	1.10546e-99	0.37796	0.796	0.592	3.09506e-95
1	Strap	1.16412e-99	0.375354	0.843	0.667	3.2593e-95
1	Mad2l2	8.95786e-99	0.387671	0.478	0.285	2.50802e-94
1	Mrpl28	3.12826e-98	0.379104	0.781	0.597	8.75851e-94
1	Sf3b5	3.98528e-98	0.387596	0.744	0.549	1.1158e-93
1	Rpl7a	2.88364e-97	0.267044	0.989	0.946	8.07362e-93
1	Gapdh	2.90807e-97	0.320448	0.943	0.833	8.14201e-93
1	Blvrb	5.20909e-97	0.36525	0.416	0.235	1.45844e-92
1	Ybx3	1.70723e-96	0.344398	0.348	0.183	4.77991e-92
1	Tardbp	4.29789e-96	0.388284	0.681	0.477	1.20332e-91
1	Sclt1	7.2931e-96	0.325818	0.311	0.154	2.04192e-91
1	Hsd11b2	1.12463e-95	0.298399	0.275	0.126	3.14874e-91
1	Trim28	1.20596e-95	0.372557	0.69	0.475	3.37645e-91
1	H3f3b	1.7895e-95	0.266461	1	0.998	5.01025e-91
1	Isoc1	2.53347e-95	0.332751	0.33	0.17	7.09321e-91
1	Elavl1	3.27405e-95	0.384802	0.669	0.468	9.16667e-91
1	Fxn	1.10333e-94	0.31246	0.29	0.14	3.08911e-90
1	Uba2	1.23674e-94	0.380577	0.738	0.553	3.46262e-90
1	Mdga1	1.89366e-94	0.275184	0.285	0.132	5.30187e-90
1	Gspt1	4.60305e-94	0.374923	0.671	0.473	1.28876e-89
1	Sumo1	6.65378e-94	0.319458	0.921	0.808	1.86293e-89
1	Cep57	6.94866e-94	0.364596	0.448	0.262	1.94549e-89
1	Limd2	9.22164e-94	0.367887	0.514	0.314	2.58188e-89
1	C1qbp	1.93996e-93	0.36042	0.757	0.561	5.43149e-89
1	Cisd2	6.63712e-93	0.381504	0.724	0.534	1.85826e-88
1	Srrt	8.51921e-93	0.391675	0.567	0.368	2.38521e-88
1	Gins4	1.99831e-92	0.343193	0.404	0.229	5.59486e-88
1	Bcl11a	2.25393e-92	0.301446	0.312	0.154	6.31055e-88
1	Rpl30	5.26433e-92	0.310467	0.939	0.814	1.47391e-87
1	Pole4	8.92431e-92	0.392705	0.481	0.298	2.49863e-87
1	Lap3	2.52072e-90	0.353664	0.47	0.285	7.0575e-86
1	Srsf11	3.25237e-90	0.32426	0.91	0.779	9.10599e-86
1	Hnrnpul1	7.74637e-90	0.355566	0.626	0.421	2.16883e-85
1	Eef1d	8.12079e-90	0.354537	0.793	0.598	2.27366e-85
1	Lhx1	1.03004e-89	0.323691	0.537	0.319	2.88391e-85
1	Map3k1	2.43836e-89	0.328585	0.617	0.394	6.82692e-85
1	Parp2	4.27685e-89	0.342592	0.362	0.199	1.19743e-84
1	Seh1l	5.20734e-89	0.335832	0.438	0.255	1.45795e-84
1	Ube2e3	6.74867e-89	0.283683	0.948	0.84	1.88949e-84
1	Hpca	8.17202e-89	0.332133	0.255	0.119	2.288e-84
1	Bub3	2.67504e-88	0.310845	0.781	0.609	7.48958e-84
1	Cse1l	5.65993e-88	0.324106	0.318	0.167	1.58467e-83
1	Aard	6.50653e-88	0.324836	0.31	0.159	1.8217e-83
1	Rps29	7.37049e-88	0.258783	0.975	0.891	2.06359e-83
1	Ppm1g	1.1305e-87	0.364035	0.565	0.373	3.16519e-83
1	Etf1	2.70264e-87	0.343941	0.569	0.37	7.56686e-83
1	Ddx46	3.25908e-87	0.353205	0.599	0.396	9.12478e-83
1	Hnrnpc	4.48215e-87	0.307814	0.918	0.791	1.25491e-82
1	Tsen34	4.76821e-87	0.358847	0.826	0.684	1.335e-82
1	Ppig	1.0093e-86	0.35375	0.81	0.643	2.82585e-82
1	H1f0	1.13308e-86	0.394427	0.929	0.813	3.17239e-82
1	Sephs1	1.58025e-86	0.365581	0.444	0.266	4.42437e-82
1	Erh	1.79457e-86	0.369299	0.623	0.429	5.02443e-82
1	Ift74	1.81512e-86	0.352504	0.392	0.227	5.08198e-82
1	Tox3	1.83233e-86	0.295448	0.38	0.208	5.13015e-82
1	Elavl2	2.22887e-86	0.2812	0.823	0.57	6.2404e-82
1	Tubg1	2.97124e-86	0.348747	0.536	0.344	8.31889e-82
1	Ddx27	3.40148e-86	0.320572	0.381	0.214	9.52347e-82
1	Nhp2l1	3.8964e-86	0.356257	0.684	0.495	1.09091e-81
1	Cbx5	7.22992e-86	0.391998	0.725	0.549	2.02423e-81
1	Nfic	1.68608e-85	0.36627	0.533	0.349	4.72069e-81
1	Tshz2	1.73626e-85	0.337545	0.37	0.205	4.86117e-81
1	Chchd1	2.42696e-85	0.335112	0.817	0.646	6.79501e-81
1	Stra13	7.91915e-85	0.360282	0.567	0.377	2.2172e-80
1	Homer2	3.34431e-84	0.292644	0.507	0.308	9.36341e-80
1	A430005L14Rik	5.78559e-84	0.338184	0.405	0.239	1.61985e-79
1	Tcof1	6.85366e-84	0.293981	0.281	0.142	1.91889e-79
1	Ssna1	1.27251e-83	0.376839	0.64	0.448	3.56279e-79
1	Dnajc8	2.10337e-83	0.3426	0.815	0.652	5.88901e-79
1	Trim37	1.03006e-82	0.324834	0.439	0.262	2.88396e-78
1	Eif4h	1.09601e-82	0.356902	0.78	0.613	3.0686e-78
1	Exosc7	1.75091e-82	0.353977	0.467	0.293	4.90221e-78
1	Ruvbl1	3.15743e-82	0.341394	0.425	0.255	8.84019e-78
1	Nsmce2	3.79661e-82	0.340178	0.55	0.362	1.06297e-77
1	Rsl1d1	1.15257e-81	0.33314	0.767	0.58	3.22695e-77
1	Emd	1.17635e-81	0.345443	0.592	0.397	3.29354e-77
1	Papola	1.63386e-81	0.354246	0.772	0.591	4.57447e-77
1	Exosc3	1.69995e-81	0.31637	0.368	0.209	4.75952e-77
1	Timm50	2.38773e-81	0.341901	0.619	0.427	6.68516e-77
1	Irak1bp1	1.39196e-80	0.323386	0.433	0.257	3.89721e-76
1	Msh2	1.69401e-80	0.32153	0.375	0.211	4.7429e-76
1	Metap2	2.40755e-80	0.293593	0.918	0.8	6.74067e-76
1	Hdac2	2.51665e-80	0.297922	0.918	0.783	7.04611e-76
1	Nol7	2.58423e-80	0.313999	0.854	0.692	7.23533e-76
1	Elf2	8.33063e-80	0.325097	0.472	0.293	2.33241e-75
1	Gpc6	2.31762e-79	0.265461	0.25	0.122	6.48888e-75
1	Uck2	3.10857e-79	0.273352	0.263	0.131	8.70338e-75
1	Fundc2	6.15413e-79	0.355946	0.671	0.482	1.72303e-74
1	Mis12	6.95966e-79	0.30609	0.29	0.152	1.94857e-74
1	Cux1	2.56146e-78	0.340972	0.626	0.439	7.17158e-74
1	Nup93	6.07001e-78	0.286968	0.34	0.188	1.69948e-73
1	Pds5a	6.60546e-78	0.311197	0.346	0.195	1.8494e-73
1	Rpp30	1.13732e-77	0.329633	0.485	0.31	3.18426e-73
1	Tdp2	1.3215e-77	0.343548	0.552	0.363	3.69994e-73
1	E130114P18Rik	3.25741e-77	0.340255	0.619	0.419	9.12008e-73
1	Haus1	5.426e-77	0.311267	0.298	0.16	1.51917e-72
1	Pfdn2	1.37976e-76	0.294011	0.904	0.785	3.86307e-72
1	1110004F10Rik	1.73063e-76	0.287713	0.916	0.79	4.84542e-72
1	Mycn	1.84749e-76	0.304843	0.532	0.336	5.17259e-72
1	Arl6	2.37769e-76	0.341807	0.508	0.33	6.65705e-72
1	Xpo1	4.881e-76	0.308563	0.398	0.235	1.36658e-71
1	Zfp706	4.97222e-76	0.293613	0.888	0.746	1.39212e-71
1	Sarnp	8.41129e-76	0.323379	0.819	0.647	2.35499e-71
1	Ppp1r7	1.54347e-75	0.323469	0.44	0.274	4.32142e-71
1	Psma1	4.31819e-75	0.276912	0.905	0.792	1.20901e-70
1	Naa10	5.44771e-75	0.33782	0.527	0.347	1.52525e-70
1	Rdx	8.32221e-75	0.318242	0.847	0.685	2.33005e-70
1	Etaa1	1.01796e-74	0.275353	0.283	0.147	2.85009e-70
1	Tpr	2.07434e-74	0.316685	0.849	0.7	5.80772e-70
1	Ssb	2.49405e-74	0.27541	0.928	0.82	6.98283e-70
1	Rpgrip1	3.2892e-74	0.488268	0.365	0.216	9.20909e-70
1	Tsen15	6.29143e-74	0.302507	0.379	0.223	1.76148e-69
1	Nup85	9.82937e-74	0.291309	0.298	0.161	2.75203e-69
1	Oxct1	1.51241e-73	0.283923	0.873	0.718	4.23445e-69
1	Hes6	1.61023e-73	0.286742	0.528	0.342	4.50832e-69
1	Rps21	1.89624e-73	0.271464	0.928	0.825	5.30908e-69
1	Acp1	2.90831e-73	0.329359	0.542	0.366	8.14268e-69
1	Ruvbl2	3.57786e-73	0.319758	0.465	0.296	1.00173e-68
1	Ctcf	7.2671e-73	0.320882	0.576	0.39	2.03464e-68
1	Ccdc25	1.89412e-72	0.314312	0.379	0.227	5.30315e-68
1	Usp37	1.99584e-72	0.251655	0.276	0.142	5.58795e-68
1	Ppia	2.27779e-72	0.281478	0.938	0.832	6.37737e-68
1	Cdk2ap1	4.54097e-72	0.289804	0.72	0.513	1.27138e-67
1	Cnot6	9.98238e-72	0.31959	0.543	0.361	2.79487e-67
1	Rad50	1.32347e-71	0.290629	0.308	0.17	3.70546e-67
1	Tcerg1	1.43942e-71	0.305659	0.529	0.346	4.0301e-67
1	Lage3	2.18556e-71	0.327104	0.584	0.407	6.11914e-67
1	Prpf4	2.40847e-71	0.272713	0.291	0.157	6.74322e-67
1	Kpna3	2.97947e-71	0.31111	0.399	0.24	8.34192e-67
1	Sf1	4.44182e-71	0.328251	0.51	0.337	1.24362e-66
1	Hmg20b	1.05524e-70	0.323268	0.521	0.35	2.95447e-66
1	Hnrnph1	2.02907e-70	0.317189	0.782	0.594	5.68098e-66
1	Ctdspl2	2.2255e-70	0.304577	0.378	0.224	6.23096e-66
1	Mrpl12	2.42386e-70	0.322693	0.647	0.468	6.78633e-66
1	Sf3b2	4.31105e-70	0.261035	0.92	0.822	1.20701e-65
1	Immp1l	7.82126e-70	0.319548	0.782	0.609	2.1898e-65
1	Tmem123	8.57055e-70	0.280078	0.322	0.182	2.39958e-65
1	Cit	8.78454e-70	0.254947	0.277	0.148	2.4595e-65
1	Cetn3	1.02358e-69	0.297553	0.884	0.748	2.86582e-65
1	Zfp704	1.92832e-69	0.305344	0.389	0.236	5.3989e-65
1	Thoc3	2.24238e-69	0.311119	0.487	0.319	6.27821e-65
1	Gkap1	2.80768e-69	0.296793	0.369	0.221	7.86095e-65
1	Pcbp4	4.21537e-69	0.284605	0.813	0.621	1.18022e-64
1	Senp1	5.3293e-69	0.258214	0.264	0.138	1.4921e-64
1	Nono	7.35178e-69	0.298167	0.63	0.438	2.05835e-64
1	Msl3	6.99927e-68	0.272051	0.303	0.168	1.95966e-63
1	Tle1	9.08344e-68	0.293193	0.407	0.251	2.54318e-63
1	Gse1	1.13855e-67	0.271869	0.465	0.289	3.18772e-63
1	Ssr1	3.02283e-67	0.337654	0.672	0.497	8.46332e-63
1	Xrcc1	3.36331e-67	0.276664	0.305	0.173	9.41659e-63
1	Psmc6	3.50898e-67	0.292113	0.818	0.656	9.82443e-63
1	Ska2	1.18299e-66	0.260906	0.358	0.207	3.31214e-62
1	Phb2	1.81739e-66	0.296441	0.836	0.701	5.08834e-62
1	Rassf4	2.97381e-66	0.265041	0.45	0.275	8.32607e-62
1	Neo1	2.99455e-66	0.291712	0.378	0.231	8.38413e-62
1	Mrps14	4.77623e-66	0.299094	0.819	0.655	1.33725e-61
1	Smc5	6.17316e-66	0.276929	0.309	0.175	1.72836e-61
1	Lrrc59	7.6429e-66	0.301896	0.494	0.328	2.13986e-61
1	Gnl3	7.85058e-66	0.29931	0.365	0.219	2.198e-61
1	Peg3	9.01242e-66	0.304867	0.49	0.318	2.5233e-61
1	Apex1	9.57573e-66	0.292381	0.733	0.558	2.68101e-61
1	Eif4a3	6.10708e-65	0.297858	0.657	0.483	1.70986e-60
1	Kpnb1	7.2763e-65	0.308873	0.409	0.261	2.03722e-60
1	Tmem237	1.74093e-64	0.292015	0.415	0.265	4.87426e-60
1	Adss	2.59518e-64	0.297625	0.487	0.322	7.26598e-60
1	Rhno1	3.89408e-64	0.296422	0.348	0.208	1.09026e-59
1	Dnajc21	2.36184e-63	0.256584	0.266	0.144	6.61268e-59
1	Anapc15	6.75184e-63	0.281942	0.315	0.183	1.89038e-58
1	Nelfe	9.03504e-63	0.291438	0.366	0.226	2.52963e-58
1	Dcakd	1.03231e-62	0.303333	0.523	0.358	2.89027e-58
1	Ddx21	2.44751e-62	0.273784	0.346	0.207	6.85253e-58
1	Hspa9	5.32663e-62	0.301942	0.729	0.564	1.49135e-57
1	Nae1	1.65346e-61	0.272475	0.721	0.54	4.62936e-57
1	Kars	2.59038e-61	0.288592	0.427	0.277	7.25255e-57
1	Taf1	2.95529e-61	0.285695	0.363	0.223	8.27421e-57
1	Ddx3x	4.15931e-61	0.317939	0.58	0.419	1.16452e-56
1	Mphosph10	8.88029e-61	0.281123	0.406	0.258	2.4863e-56
1	Nup50	8.99336e-61	0.273154	0.334	0.199	2.51796e-56
1	Nfyb	1.1423e-60	0.276867	0.537	0.363	3.19821e-56
1	Trim27	1.23722e-60	0.283183	0.434	0.279	3.46398e-56
1	Sumo3	1.33707e-60	0.275354	0.78	0.622	3.74353e-56
1	Sf3b3	1.84023e-60	0.266808	0.36	0.219	5.15227e-56
1	Stag1	4.59355e-60	0.275635	0.483	0.318	1.2861e-55
1	Hmgn3	1.86522e-59	0.320404	0.737	0.551	5.22223e-55
1	Xrcc5	2.06964e-59	0.251306	0.313	0.182	5.79458e-55
1	Cnih4	6.19287e-59	0.308412	0.565	0.408	1.73388e-54
1	Srsf9	1.0777e-58	0.281578	0.478	0.32	3.01734e-54
1	Smek1	1.21572e-58	0.268916	0.327	0.196	3.40377e-54
1	Ola1	1.46683e-58	0.289863	0.608	0.437	4.10682e-54
1	Cct3	2.25244e-58	0.252887	0.865	0.735	6.30638e-54
1	Phip	8.54978e-58	0.254887	0.726	0.544	2.39377e-53
1	Bola2	1.33094e-57	0.273902	0.584	0.415	3.72638e-53
1	Dazap1	1.38746e-57	0.254943	0.858	0.71	3.88462e-53
1	Hspa4	2.09394e-57	0.28118	0.581	0.412	5.86261e-53
1	Cdk5rap2	3.85849e-57	0.260359	0.299	0.176	1.0803e-52
1	Stk11	3.90901e-57	0.292366	0.536	0.374	1.09445e-52
1	Gfer	6.58552e-57	0.26769	0.385	0.244	1.84381e-52
1	Gm17750	1.33702e-56	0.253361	0.845	0.66	3.7434e-52
1	Arpp19	1.67956e-56	0.283227	0.79	0.636	4.70244e-52
1	Naa20	2.20792e-56	0.28522	0.494	0.34	6.18174e-52
1	Emc8	3.64706e-56	0.283104	0.564	0.406	1.0211e-51
1	Pfdn6	9.3855e-56	0.283991	0.749	0.594	2.62775e-51
1	Eif3a	1.12698e-55	0.269403	0.769	0.614	3.15532e-51
1	Ppid	1.56339e-55	0.286219	0.612	0.452	4.37717e-51
1	Sh3glb1	1.89301e-55	0.261626	0.79	0.621	5.30005e-51
1	Exosc1	3.33225e-55	0.271413	0.429	0.283	9.32963e-51
1	Vps37b	3.60659e-55	0.263806	0.713	0.536	1.00977e-50
1	Pbrm1	3.62875e-55	0.270972	0.767	0.606	1.01598e-50
1	Tsfm	4.10451e-55	0.257749	0.447	0.296	1.14918e-50
1	Cpsf2	4.22542e-55	0.25533	0.472	0.314	1.18303e-50
1	Ddx1	4.34649e-55	0.275626	0.687	0.522	1.21693e-50
1	Stoml2	1.10197e-54	0.264273	0.621	0.457	3.08531e-50
1	Oard1	1.15561e-54	0.27242	0.481	0.327	3.23546e-50
1	Immt	1.34054e-54	0.268981	0.677	0.516	3.75323e-50
1	Ebna1bp2	3.10929e-54	0.290583	0.601	0.443	8.70538e-50
1	Polr2h	7.29428e-54	0.268002	0.554	0.391	2.04225e-49
1	Azin1	2.1139e-53	0.262942	0.468	0.318	5.9185e-49
1	Zic5	6.37266e-53	0.270376	0.583	0.413	1.78422e-48
1	Ankrd11	8.8864e-53	0.259738	0.612	0.45	2.48801e-48
1	Smarcad1	1.35109e-52	0.250453	0.392	0.252	3.78279e-48
1	Psmc4	1.85706e-52	0.258626	0.802	0.668	5.1994e-48
1	Uchl3	3.62273e-52	0.252743	0.725	0.564	1.01429e-47
1	Eftud2	3.69539e-52	0.25153	0.419	0.276	1.03464e-47
1	Polr2c	5.2698e-52	0.273051	0.738	0.582	1.47544e-47
1	Tbl1x	8.23257e-52	0.255903	0.445	0.3	2.30496e-47
1	Cdc26	5.84823e-51	0.267048	0.515	0.365	1.63739e-46
1	Blmh	4.47675e-50	0.273979	0.651	0.502	1.2534e-45
1	Stag2	5.56112e-50	0.258803	0.354	0.228	1.557e-45
1	Eif3b	5.8532e-50	0.277554	0.543	0.395	1.63878e-45
1	Glrx3	1.04709e-49	0.262396	0.796	0.663	2.93163e-45
1	Ado	1.22917e-49	0.250761	0.477	0.323	3.44143e-45
1	Dhx15	1.48546e-49	0.259749	0.521	0.367	4.15899e-45
1	Mcmbp	3.07494e-49	0.261098	0.416	0.277	8.60922e-45
1	Ckap5	6.32768e-49	0.280899	0.442	0.302	1.77163e-44
1	Gps2	1.44437e-48	0.260434	0.408	0.274	4.04395e-44
1	Manf	2.37523e-48	0.258004	0.822	0.693	6.65018e-44
1	Zcrb1	3.0371e-48	0.253797	0.804	0.658	8.50327e-44
1	Stub1	3.67331e-48	0.269506	0.749	0.613	1.02845e-43
1	Cdc123	1.37959e-47	0.257205	0.604	0.456	3.86258e-43
1	Stip1	8.99661e-47	0.259238	0.606	0.459	2.51887e-42
1	Smim11	1.05782e-46	0.25615	0.581	0.431	2.96167e-42
1	Osgep	5.76112e-46	0.25959	0.476	0.341	1.613e-41
1	Vbp1	2.04173e-45	0.282287	0.773	0.621	5.71642e-41
1	Pfdn4	1.88261e-41	0.254599	0.747	0.607	5.27093e-37
1	Kdelr2	6.13625e-36	0.261122	0.469	0.348	1.71803e-31
2	Gm17322	0	1.67502	0.525	0.076	0
2	Ung	0	1.51831	0.644	0.11	0
2	Sfrp1	0	1.51105	0.878	0.358	0
2	Mfap4	0	1.50041	0.952	0.456	0
2	Hey1	0	1.39961	0.68	0.249	0
2	Mcm6	0	1.39503	0.76	0.269	0
2	Selm	0	1.36133	0.969	0.614	0
2	C1ql1	0	1.18798	0.608	0.185	0
2	Siva1	0	1.15051	0.792	0.39	0
2	Mcm2	0	1.12968	0.637	0.216	0
2	Cdca7	0	1.11185	0.561	0.151	0
2	Mcm3	0	1.11035	0.603	0.206	0
2	Ccnd2	0	1.10345	0.996	0.699	0
2	Npm1	0	1.03707	0.997	0.919	0
2	Atoh1	0	1.03226	0.45	0.118	0
2	Islr2	0	1.00069	0.676	0.294	0
2	Tnfaip8	0	0.992725	0.655	0.26	0
2	Rpl12	0	0.981111	0.982	0.824	0
2	Dctpp1	0	0.958459	0.781	0.44	0
2	Ccnd1	0	0.946277	0.595	0.23	0
2	Hells	0	0.940808	0.513	0.187	0
2	Barhl1	0	0.926902	0.729	0.367	0
2	Rps2	0	0.926289	1	0.981	0
2	Rps18	0	0.918058	1	0.992	0
2	Eln	0	0.894375	0.327	0.085	0
2	Slc29a1	0	0.894141	0.857	0.534	0
2	Pcna	0	0.889974	0.646	0.319	0
2	Rpa2	0	0.886444	0.538	0.234	0
2	Rps19	0	0.877145	1	0.984	0
2	Mcm5	0	0.874855	0.529	0.204	0
2	Rpl14	0	0.864002	1	0.988	0
2	Rps27a	0	0.863083	1	0.99	0
2	Rpl32	0	0.857554	1	0.995	0
2	Rps4x	0	0.854236	1	0.989	0
2	Rps26	0	0.852267	0.998	0.928	0
2	Rpl18a	0	0.843509	1	0.996	0
2	Cd63	0	0.839531	0.998	0.892	0
2	Igfbp5	0	0.838146	0.525	0.196	0
2	Rpl10a	0	0.836744	0.997	0.926	0
2	Rpl3	0	0.834538	1	0.987	0
2	Rps5	0	0.830638	1	0.995	0
2	Rplp0	0	0.823669	1	0.992	0
2	Rpl36a	0	0.823	0.995	0.91	0
2	Rpsa	0	0.817665	1	0.958	0
2	Tead2	0	0.81672	0.613	0.291	0
2	Ranbp1	0	0.815214	0.977	0.861	0
2	Rpl22	0	0.813396	0.982	0.849	0
2	Rps3a1	0	0.810162	1	0.988	0
2	Rps12	0	0.800453	0.989	0.888	0
2	Rpl4	0	0.798062	1	0.985	0
2	Rps25	0	0.798015	0.994	0.918	0
2	Rpl8	0	0.797412	1	0.985	0
2	Draxin	0	0.794624	0.413	0.132	0
2	Rplp2	0	0.787337	1	0.972	0
2	Rpl35a	0	0.787325	0.995	0.927	0
2	Prdx6	0	0.786116	0.838	0.546	0
2	Rps20	0	0.782062	0.996	0.93	0
2	Rpl18	0	0.779469	0.998	0.942	0
2	Rps8	0	0.776412	1	0.992	0
2	Rpl9	0	0.774584	1	0.99	0
2	Rps17	0	0.771001	0.998	0.971	0
2	Rpl13a	0	0.769419	1	0.995	0
2	Pabpc1	0	0.766899	0.963	0.8	0
2	Rps6	0	0.763197	0.995	0.908	0
2	Rps15a	0	0.756668	0.999	0.974	0
2	Gnb2l1	0	0.748554	0.986	0.882	0
2	Rpl17	0	0.741235	1	0.974	0
2	Rps13	0	0.728699	1	0.975	0
2	Rpl13	0	0.727926	1	0.993	0
2	Chaf1b	0	0.722755	0.382	0.117	0
2	Naca	0	0.722135	1	0.977	0
2	Rps10	0	0.71548	0.987	0.89	0
2	Rps15	0	0.714849	1	0.979	0
2	Rps11	0	0.711388	1	0.99	0
2	Rpl10	0	0.70959	1	0.982	0
2	Rps3	0	0.706097	1	0.987	0
2	Rpl21	0	0.703169	1	0.986	0
2	Eif5a	0	0.699454	0.993	0.947	0
2	Rps7	0	0.698265	1	0.98	0
2	Rpl41	0	0.697705	1	0.993	0
2	Rps16	0	0.693786	0.999	0.977	0
2	Rpl26	0	0.691982	1	0.989	0
2	Rpl23	0	0.687713	1	0.987	0
2	Rps9	0	0.686462	1	0.992	0
2	Rps24	0	0.686104	1	0.983	0
2	Rpl19	0	0.684006	1	0.98	0
2	Rps14	0	0.682825	1	0.998	0
2	Rplp1	0	0.671866	0.999	0.969	0
2	Rpl39	0	0.671554	0.979	0.88	0
2	Rps27l	0	0.670696	0.957	0.818	0
2	Rpl23a	0	0.668069	1	0.985	0
2	Rpl11	0	0.663792	1	0.987	0
2	Rpl5	0	0.661275	0.984	0.879	0
2	Rpl28	0	0.657417	0.996	0.952	0
2	Ncl	0	0.653411	0.977	0.873	0
2	Rpl31	0	0.643611	0.995	0.941	0
2	Rpl7	0	0.639136	0.998	0.966	0
2	Rps23	0	0.636844	1	0.991	0
2	Rpl6	0	0.633749	0.999	0.979	0
2	Rpl37	0	0.623693	0.999	0.981	0
2	Eef1g	0	0.622593	0.983	0.91	0
2	Rpl24	0	0.615573	1	0.982	0
2	Rps27	0	0.614821	0.999	0.967	0
2	Eef1a1	0	0.602167	1	0.987	0
2	Rpl29	0	0.591536	0.995	0.957	0
2	Tpt1	0	0.566859	0.998	0.976	0
2	Fau	0	0.542082	1	0.984	0
2	Dut	4.98506e-305	0.747201	0.881	0.573	1.39572e-300
2	Rpl35	6.94786e-303	0.569463	0.992	0.938	1.94526e-298
2	Dtl	2.76472e-298	0.819885	0.484	0.194	7.74067e-294
2	Prdx1	1.85435e-296	0.658034	0.971	0.738	5.19181e-292
2	Rpl34	1.1225e-295	0.526525	0.995	0.953	3.14277e-291
2	Mcm4	8.69447e-295	0.756092	0.437	0.163	2.43428e-290
2	Rpl36	2.33549e-293	0.591485	0.983	0.909	6.53891e-289
2	Anp32b	6.34633e-286	0.720435	0.861	0.549	1.77685e-281
2	Cbfa2t3	2.0162e-283	0.81777	0.593	0.286	5.64497e-279
2	Cnbp	3.68495e-283	0.584307	0.975	0.876	1.03171e-278
2	Fkbp3	3.85892e-282	0.605376	0.968	0.83	1.08042e-277
2	Nrn1	5.91861e-282	0.827117	0.664	0.347	1.65709e-277
2	Rpl37a	9.21946e-280	0.490081	0.998	0.975	2.58127e-275
2	Nhp2	9.08134e-279	0.77676	0.771	0.507	2.54259e-274
2	Hnrnpf	2.34055e-277	0.697647	0.893	0.691	6.55308e-273
2	Nap1l1	2.26922e-276	0.66204	0.92	0.704	6.35337e-272
2	Rpl7a	3.30694e-261	0.504027	0.994	0.946	9.25877e-257
2	Mif	2.72607e-260	0.625243	0.946	0.801	7.63244e-256
2	Apex1	2.38467e-257	0.733211	0.793	0.551	6.6766e-253
2	Igfbpl1	7.97708e-256	0.598603	0.996	0.763	2.23342e-251
2	Mcm7	1.22084e-254	0.798756	0.663	0.377	3.41812e-250
2	Nasp	3.28807e-250	0.698453	0.861	0.593	9.20594e-246
2	Snrpf	5.15814e-249	0.671632	0.896	0.687	1.44418e-244
2	Eef1b2	3.60054e-246	0.598973	0.959	0.846	1.00808e-241
2	Cdt1	5.76653e-246	0.647974	0.34	0.115	1.61451e-241
2	Rpl22l1	6.39211e-243	0.616369	0.973	0.843	1.78966e-238
2	Rps21	1.99263e-236	0.570527	0.945	0.824	5.57896e-232
2	Serbp1	1.01106e-232	0.504271	0.982	0.909	2.83077e-228
2	Rpl30	7.39415e-232	0.5776	0.941	0.816	2.07021e-227
2	Rps28	8.92438e-230	0.661622	0.883	0.701	2.49865e-225
2	Hmgn1	2.29886e-229	0.487967	0.995	0.927	6.43634e-225
2	Gins2	2.81718e-229	0.65635	0.351	0.13	7.88754e-225
2	Ppp2r2c	7.66029e-228	0.611222	0.922	0.638	2.14473e-223
2	Ybx1	3.88331e-227	0.51095	0.983	0.942	1.08725e-222
2	Abracl	8.22213e-227	0.660188	0.847	0.604	2.30203e-222
2	Trp53	2.96316e-225	0.682917	0.71	0.454	8.29624e-221
2	Tipin	2.46571e-224	0.72252	0.706	0.444	6.90348e-220
2	Rps29	8.51286e-224	0.521353	0.977	0.892	2.38343e-219
2	Cdk4	6.70015e-214	0.508268	0.973	0.848	1.87591e-209
2	Eif3e	1.74409e-212	0.49918	0.966	0.876	4.88311e-208
2	Map3k1	1.22827e-210	0.678216	0.661	0.39	3.43892e-206
2	Rfc1	2.95926e-206	0.690677	0.628	0.374	8.28534e-202
2	Gsg1l	6.87816e-204	0.561489	0.251	0.076	1.92575e-199
2	Bccip	1.62099e-203	0.655527	0.745	0.515	4.53844e-199
2	Rrs1	2.62821e-200	0.672327	0.595	0.346	7.35847e-196
2	Nop10	6.15825e-199	0.581014	0.87	0.727	1.72419e-194
2	Mrfap1	4.42017e-198	0.536349	0.933	0.794	1.23756e-193
2	Pkm	5.43434e-198	0.502919	0.952	0.837	1.52151e-193
2	Dhx32	7.9242e-198	0.698817	0.509	0.269	2.21862e-193
2	Eif3f	2.19589e-197	0.44836	0.986	0.935	6.14804e-193
2	C1qbp	8.49417e-195	0.631158	0.769	0.562	2.3782e-190
2	Zfp36l1	1.32817e-192	0.618024	0.559	0.286	3.7186e-188
2	Tfap4	1.8084e-192	0.545031	0.292	0.103	5.06317e-188
2	Mycn	1.03018e-191	0.71787	0.585	0.331	2.88428e-187
2	Cdca7l	2.30011e-189	0.527933	0.265	0.089	6.43985e-185
2	Hspe1	3.94185e-189	0.543651	0.897	0.73	1.10364e-184
2	Srsf7	5.2978e-189	0.546114	0.922	0.794	1.48328e-184
2	Ran	6.47957e-187	0.48195	0.967	0.81	1.81415e-182
2	Hsd11b2	5.92948e-186	0.597707	0.319	0.121	1.66014e-181
2	Paics	4.1344e-185	0.623459	0.696	0.461	1.15755e-180
2	Anp32a	2.6098e-184	0.462432	0.973	0.884	7.30691e-180
2	Tbata	9.89129e-184	0.650116	0.395	0.173	2.76936e-179
2	Dkc1	5.25031e-183	0.643756	0.53	0.292	1.46998e-178
2	Dek	2.40894e-182	0.5236	0.857	0.6	6.74455e-178
2	Dtymk	1.27065e-180	0.598568	0.782	0.559	3.55756e-176
2	Impdh2	2.59605e-180	0.615144	0.721	0.499	7.26843e-176
2	Smco4	4.67609e-177	0.600598	0.348	0.15	1.30921e-172
2	Hspd1	7.15599e-177	0.571734	0.83	0.658	2.00353e-172
2	H2afv	1.01506e-174	0.418997	0.99	0.883	2.84196e-170
2	Dhfr	2.01223e-174	0.609455	0.39	0.18	5.63384e-170
2	Hes6	8.26915e-172	0.64258	0.573	0.337	2.3152e-167
2	Srsf2	1.09298e-169	0.518977	0.915	0.813	3.06012e-165
2	Set	2.93034e-169	0.565487	0.863	0.689	8.20436e-165
2	Gar1	4.0002e-168	0.607525	0.584	0.354	1.11997e-163
2	Eef1d	1.60165e-165	0.553777	0.804	0.599	4.4843e-161
2	Npm3	4.19753e-164	0.612551	0.527	0.301	1.17522e-159
2	Hnrnpm	5.29254e-163	0.501801	0.9	0.743	1.48181e-158
2	E2f1	1.08234e-162	0.560312	0.476	0.245	3.03034e-158
2	Rbmxl1	5.8126e-162	0.57969	0.75	0.553	1.62741e-157
2	Cited1	1.02756e-161	0.541652	0.322	0.134	2.87696e-157
2	Hsp90ab1	1.54289e-161	0.308209	1	0.994	4.31977e-157
2	Ppib	4.18705e-161	0.413667	0.984	0.927	1.17229e-156
2	Lig1	6.29461e-161	0.601686	0.474	0.246	1.76236e-156
2	Nop58	1.1668e-159	0.610959	0.642	0.423	3.26679e-155
2	Fbl	4.77048e-159	0.583746	0.712	0.5	1.33564e-154
2	Tshz2	5.53374e-159	0.612873	0.407	0.202	1.54934e-154
2	Prim1	7.32027e-159	0.586584	0.464	0.243	2.04953e-154
2	G3bp1	2.01568e-158	0.505386	0.872	0.691	5.6435e-154
2	Dnajc9	9.12216e-157	0.556254	0.686	0.443	2.55402e-152
2	Snrpe	2.16373e-156	0.417052	0.973	0.866	6.05801e-152
2	Lyar	1.00357e-155	0.593585	0.669	0.449	2.8098e-151
2	Zfp422	4.15001e-155	0.551912	0.74	0.532	1.16192e-150
2	Snrpb	1.34734e-154	0.437343	0.95	0.843	3.77227e-150
2	Pcbp1	2.70905e-154	0.521787	0.855	0.703	7.58479e-150
2	Mettl1	5.27373e-153	0.521192	0.31	0.132	1.47654e-148
2	Chaf1a	1.48842e-151	0.550999	0.329	0.146	4.16729e-147
2	Ptma	4.15221e-150	0.363199	0.999	0.973	1.16253e-145
2	Srebf1	2.47107e-149	0.562767	0.291	0.122	6.9185e-145
2	Polr2h	4.57654e-148	0.581093	0.595	0.387	1.28134e-143
2	Ppil1	1.23055e-146	0.572251	0.506	0.301	3.44529e-142
2	Gamt	4.45602e-146	0.57326	0.616	0.392	1.2476e-141
2	Tcf3	7.24815e-145	0.55145	0.628	0.42	2.02934e-140
2	Ppa1	3.4058e-144	0.532493	0.757	0.567	9.53555e-140
2	Hat1	3.66165e-143	0.588878	0.455	0.256	1.02519e-138
2	Snrpg	7.59791e-143	0.53026	0.793	0.613	2.12726e-138
2	Cdk6	4.35397e-141	0.584301	0.399	0.201	1.21902e-136
2	Snrpd2	3.24321e-139	0.489116	0.859	0.714	9.08034e-135
2	Hnrnpc	6.0287e-138	0.442108	0.91	0.793	1.68792e-133
2	Gsr	1.54675e-137	0.545121	0.499	0.291	4.33058e-133
2	Gnl3	1.64256e-136	0.577294	0.406	0.215	4.59884e-132
2	Ldha	2.79333e-136	0.433729	0.848	0.664	7.82077e-132
2	Nedd4	3.25093e-136	0.444454	0.928	0.803	9.10196e-132
2	Park7	2.51098e-135	0.407554	0.947	0.863	7.03025e-131
2	Rrp15	2.6023e-135	0.519027	0.381	0.192	7.28593e-131
2	Ezr	2.53673e-134	0.571568	0.634	0.408	7.10235e-130
2	Ak2	1.04198e-133	0.556545	0.564	0.369	2.91733e-129
2	Nme4	1.18343e-133	0.481111	0.289	0.124	3.31336e-129
2	H2afz	1.09966e-131	0.372262	0.928	0.696	3.07884e-127
2	H2afy	2.01766e-129	0.436994	0.9	0.748	5.64904e-125
2	Srsf6	2.71359e-128	0.465004	0.854	0.709	7.59751e-124
2	Kctd8	2.63316e-127	0.480136	0.273	0.114	7.37231e-123
2	Ift27	2.67788e-126	0.545251	0.625	0.438	7.49753e-122
2	Phb2	3.02064e-126	0.449241	0.833	0.703	8.45719e-122
2	Ppp1r14b	9.31939e-126	0.503233	0.644	0.444	2.60924e-121
2	Mad2l2	5.02402e-125	0.555128	0.48	0.287	1.40662e-120
2	Rpl15	3.86143e-124	0.478591	0.838	0.704	1.08112e-119
2	Rnd3	1.61395e-123	0.512175	0.524	0.318	4.51872e-119
2	Eif3k	6.65375e-123	0.397818	0.926	0.835	1.86292e-118
2	Rsl1d1	7.48739e-121	0.499021	0.747	0.585	2.09632e-116
2	Snrpd3	8.04597e-121	0.448993	0.857	0.728	2.25271e-116
2	Casp8ap2	2.38054e-120	0.53359	0.45	0.266	6.66504e-116
2	Lap3	5.98463e-120	0.539439	0.469	0.287	1.67558e-115
2	Fam210b	6.87264e-120	0.503969	0.277	0.124	1.9242e-115
2	Nfic	5.40948e-119	0.545172	0.536	0.351	1.51455e-114
2	Lhx1os	2.08467e-118	0.502798	0.606	0.393	5.83667e-114
2	Rfc4	6.32729e-118	0.514982	0.556	0.352	1.77151e-113
2	Rpl27	9.0157e-118	0.415395	0.894	0.79	2.52422e-113
2	Rpl27a	1.12191e-117	0.484373	0.737	0.566	3.14112e-113
2	Rnd2	3.35069e-117	0.486611	0.518	0.319	9.38125e-113
2	Gas1	2.09544e-116	0.490622	0.333	0.165	5.86681e-112
2	Usp1	2.05297e-115	0.462709	0.631	0.408	5.74789e-111
2	Cbx1	1.63592e-114	0.407516	0.907	0.781	4.58024e-110
2	Nolc1	2.26097e-114	0.530293	0.504	0.32	6.33025e-110
2	Bex4	2.52071e-113	0.509484	0.603	0.405	7.05747e-109
2	Cog7	2.94353e-112	0.370186	0.807	0.543	8.24128e-108
2	Gpatch4	1.24902e-110	0.46567	0.301	0.145	3.497e-106
2	Uhrf1	6.16231e-110	0.496908	0.352	0.184	1.72532e-105
2	Snrpd1	1.79532e-109	0.389833	0.916	0.783	5.02655e-105
2	Eif1ax	8.75716e-109	0.4445	0.809	0.668	2.45183e-104
2	Emg1	4.27e-108	0.471241	0.758	0.609	1.19551e-103
2	Hspa2	4.63162e-107	0.465263	0.335	0.172	1.29676e-102
2	Fen1	6.27728e-107	0.515119	0.413	0.241	1.75751e-102
2	Cct3	1.9651e-106	0.400723	0.864	0.737	5.50188e-102
2	Plxnb2	2.23234e-106	0.49462	0.413	0.242	6.2501e-102
2	Eif3i	5.95806e-106	0.438948	0.823	0.684	1.66814e-101
2	Gmnn	5.76766e-105	0.515917	0.393	0.223	1.61483e-100
2	Atp5g1	3.01756e-104	0.358313	0.914	0.814	8.44857e-100
2	Hnrnpu	4.72654e-104	0.368892	0.917	0.796	1.32334e-99
2	Actl6a	5.28887e-104	0.441028	0.734	0.556	1.48078e-99
2	Cadm1	7.46376e-104	0.438599	0.488	0.302	2.0897e-99
2	Exosc5	9.89109e-104	0.504005	0.412	0.248	2.76931e-99
2	Csrp2	1.17291e-102	0.397003	0.541	0.333	3.28391e-98
2	Tfdp2	2.12915e-101	0.474997	0.558	0.371	5.96119e-97
2	Lhx1	2.85093e-101	0.450559	0.522	0.323	7.98204e-97
2	Chrna3	1.68897e-99	0.454523	0.252	0.112	4.72877e-95
2	Rfc2	2.48171e-99	0.481605	0.558	0.388	6.9483e-95
2	Fignl1	4.63621e-99	0.426863	0.289	0.144	1.29805e-94
2	Rcn1	7.26855e-99	0.471115	0.537	0.358	2.03505e-94
2	Ptbp1	9.304e-99	0.481663	0.4	0.239	2.60493e-94
2	Tyms	2.28964e-98	0.419682	0.499	0.3	6.41052e-94
2	Bex1	3.01481e-98	0.480135	0.579	0.39	8.44086e-94
2	Sub1	8.72937e-98	0.329795	0.959	0.904	2.44405e-93
2	Arl6ip6	2.39726e-97	0.471831	0.511	0.338	6.71185e-93
2	Eif3h	2.52657e-96	0.311413	0.967	0.913	7.07388e-92
2	Naa50	6.05265e-96	0.46245	0.61	0.444	1.69462e-91
2	Msh2	5.2537e-95	0.435105	0.377	0.212	1.47093e-90
2	Rpl38	1.97911e-94	0.343643	0.93	0.838	5.54112e-90
2	Txn1	2.7401e-94	0.352463	0.925	0.831	7.67173e-90
2	Rnaseh2a	3.49972e-94	0.453355	0.371	0.214	9.79852e-90
2	Snrnp40	7.90852e-94	0.423684	0.732	0.564	2.21423e-89
2	Lsm4	4.25204e-92	0.399602	0.844	0.721	1.19049e-87
2	Timeless	3.73875e-90	0.397017	0.275	0.138	1.04677e-85
2	Btf3	5.78203e-90	0.371285	0.888	0.786	1.61885e-85
2	Gsto1	1.67581e-89	0.371784	0.358	0.203	4.69192e-85
2	Rfc3	2.76816e-89	0.472315	0.414	0.255	7.75029e-85
2	Tomm7	6.95821e-89	0.419674	0.734	0.596	1.94816e-84
2	Prmt1	1.41354e-88	0.325966	0.915	0.816	3.95764e-84
2	Ptges3	2.06012e-88	0.409235	0.779	0.641	5.76793e-84
2	E130114P18Rik	9.16227e-88	0.503775	0.6	0.424	2.56525e-83
2	Fundc2	1.03451e-87	0.470612	0.632	0.49	2.89641e-83
2	Mycl	1.47591e-87	0.397429	0.383	0.219	4.13226e-83
2	Hnrnpk	1.67517e-87	0.252156	0.998	0.982	4.69014e-83
2	Srsf3	1.90678e-87	0.293815	0.985	0.927	5.33859e-83
2	Baz1a	1.48542e-86	0.41624	0.28	0.147	4.15888e-82
2	Ipo5	3.52949e-86	0.443845	0.402	0.248	9.88188e-82
2	Ly6e	8.15966e-86	0.376439	0.694	0.504	2.28454e-81
2	Nsun2	5.69923e-85	0.446059	0.441	0.285	1.59567e-80
2	Hmgb1	6.5345e-85	0.286089	0.977	0.897	1.82953e-80
2	Psmc3ip	6.10394e-84	0.421001	0.323	0.181	1.70898e-79
2	Tle1	1.83893e-83	0.464511	0.403	0.253	5.14865e-79
2	Mndal	1.84847e-83	0.413812	0.529	0.345	5.17534e-79
2	Bola2	3.02701e-83	0.441386	0.569	0.419	8.47504e-79
2	Tmem107	6.18342e-83	0.38647	0.285	0.152	1.73123e-78
2	Idh2	7.17351e-83	0.407964	0.641	0.466	2.00844e-78
2	Pa2g4	8.06866e-83	0.387881	0.769	0.622	2.25906e-78
2	Srsf1	8.54071e-83	0.389683	0.77	0.634	2.39123e-78
2	Polr2e	1.57809e-82	0.414156	0.659	0.517	4.41834e-78
2	Cd3eap	4.9146e-82	0.410077	0.301	0.164	1.37599e-77
2	Nmral1	5.82694e-82	0.416462	0.405	0.249	1.63143e-77
2	Cdc26	1.10164e-81	0.439655	0.513	0.367	3.08438e-77
2	Nop56	2.65945e-80	0.432065	0.514	0.357	7.44593e-76
2	Rpa1	6.13609e-80	0.429587	0.341	0.203	1.71798e-75
2	Pdap1	6.90283e-80	0.358857	0.857	0.757	1.93265e-75
2	Prps1	2.07644e-79	0.416557	0.466	0.308	5.81361e-75
2	Aprt	2.25183e-79	0.425463	0.621	0.464	6.30469e-75
2	Fkbp4	2.30003e-79	0.346159	0.85	0.754	6.43961e-75
2	Snrpa1	1.42911e-78	0.40236	0.674	0.524	4.00123e-74
2	Usp37	1.70786e-78	0.402784	0.272	0.144	4.78167e-74
2	Snrpa	6.28434e-78	0.41689	0.664	0.525	1.75949e-73
2	Ifitm2	7.5809e-78	0.315647	0.436	0.273	2.1225e-73
2	Dnajc15	8.81546e-78	0.403388	0.494	0.342	2.46815e-73
2	Exosc7	1.02872e-77	0.417475	0.443	0.299	2.8802e-73
2	Umps	1.22643e-77	0.385455	0.289	0.159	3.43376e-73
2	Eno1	2.5921e-77	0.349259	0.795	0.646	7.25736e-73
2	Mrpl42	4.78003e-77	0.365537	0.816	0.683	1.33831e-72
2	Hmgn5	7.37272e-77	0.416795	0.532	0.366	2.06421e-72
2	Smarca5	1.05656e-76	0.364257	0.791	0.64	2.95816e-72
2	Atic	1.29376e-76	0.37593	0.256	0.133	3.62227e-72
2	Spg21	1.9846e-76	0.407787	0.611	0.464	5.5565e-72
2	Zeb1	3.46488e-76	0.433053	0.561	0.403	9.70096e-72
2	Sumo1	7.74237e-76	0.317312	0.898	0.813	2.16771e-71
2	Hn1l	9.06348e-76	0.402141	0.304	0.172	2.53759e-71
2	Srm	2.82036e-75	0.418867	0.445	0.298	7.89644e-71
2	Pbdc1	3.26144e-75	0.403639	0.475	0.33	9.13137e-71
2	Mrpl18	1.43806e-74	0.384408	0.743	0.631	4.02629e-70
2	Gse1	4.23216e-74	0.403841	0.449	0.294	1.18492e-69
2	Elavl1	9.31487e-74	0.394637	0.619	0.477	2.60798e-69
2	Prdx4	1.02889e-73	0.3674	0.689	0.525	2.8807e-69
2	Pcsk9	2.15273e-73	0.363957	0.265	0.139	6.02722e-69
2	Ddx39b	3.86364e-73	0.322476	0.881	0.775	1.08174e-68
2	Parp1	1.0761e-72	0.412587	0.482	0.335	3.01287e-68
2	Smim11	3.94497e-72	0.404333	0.571	0.434	1.10451e-67
2	Psma4	4.66237e-72	0.330819	0.856	0.771	1.30537e-67
2	Hdgf	6.53795e-72	0.354633	0.771	0.619	1.8305e-67
2	Magoh	3.97875e-71	0.361289	0.715	0.569	1.11397e-66
2	Polr2f	5.7425e-71	0.364135	0.715	0.594	1.60778e-66
2	Exosc3	7.74997e-71	0.382374	0.346	0.214	2.16984e-66
2	Eif3a	5.86156e-70	0.380588	0.738	0.62	1.64112e-65
2	Eny2	3.39048e-69	0.354997	0.802	0.673	9.49266e-65
2	Ssrp1	6.49979e-69	0.356543	0.746	0.608	1.81981e-64
2	Phf5a	1.99238e-68	0.368798	0.674	0.546	5.57825e-64
2	Adk	4.63486e-67	0.379926	0.475	0.332	1.29767e-62
2	Eif2s1	6.02595e-67	0.379617	0.63	0.499	1.68714e-62
2	Psma1	6.71132e-67	0.297453	0.871	0.798	1.87904e-62
2	Wdr12	1.14794e-66	0.388828	0.377	0.244	3.21401e-62
2	Rbbp7	2.33544e-66	0.36261	0.679	0.533	6.53876e-62
2	Isoc1	1.01231e-65	0.378377	0.298	0.177	2.83427e-61
2	Fubp1	2.02445e-65	0.283962	0.916	0.823	5.66806e-61
2	Pfdn2	2.68583e-65	0.296042	0.88	0.79	7.51979e-61
2	Sfxn1	2.94419e-65	0.381314	0.615	0.476	8.24313e-61
2	2810004N23Rik	2.99352e-64	0.393115	0.352	0.227	8.38127e-60
2	Exosc1	4.43762e-64	0.395101	0.415	0.287	1.24244e-59
2	Rcor2	8.70009e-64	0.353745	0.516	0.357	2.43585e-59
2	Gtpbp4	1.80541e-63	0.388602	0.511	0.371	5.05478e-59
2	Bcl11a	2.21307e-63	0.363165	0.281	0.16	6.19616e-59
2	Dnmt1	3.57442e-63	0.367528	0.388	0.251	1.00077e-58
2	Adh5	3.96746e-63	0.348162	0.739	0.631	1.11081e-58
2	Ivns1abp	1.34366e-62	0.361767	0.642	0.503	3.76199e-58
2	Smarcc1	2.62993e-62	0.347523	0.667	0.522	7.36329e-58
2	Ebna1bp2	2.82863e-62	0.373796	0.576	0.449	7.9196e-58
2	Tgif2	3.4033e-62	0.379407	0.256	0.146	9.52857e-58
2	Xrcc5	3.85182e-62	0.378032	0.304	0.185	1.07843e-57
2	Sumo3	4.15876e-62	0.349144	0.742	0.629	1.16437e-57
2	Pold2	4.3422e-62	0.38635	0.345	0.224	1.21573e-57
2	Esd	5.30551e-62	0.341764	0.784	0.682	1.48544e-57
2	Hnrnpab	7.76901e-62	0.267471	0.926	0.814	2.17517e-57
2	Pcbp2	1.26448e-60	0.286797	0.914	0.832	3.5403e-56
2	Nek6	1.64045e-60	0.351185	0.254	0.143	4.59294e-56
2	Cct8	1.82526e-60	0.292636	0.87	0.792	5.11037e-56
2	U2af1	1.83021e-60	0.346018	0.717	0.605	5.12421e-56
2	Ppid	4.184e-60	0.364385	0.58	0.458	1.17143e-55
2	Scaf11	5.35748e-60	0.351208	0.657	0.528	1.49999e-55
2	Clspn	6.71549e-60	0.351769	0.261	0.148	1.8802e-55
2	Topbp1	1.25108e-59	0.362445	0.282	0.168	3.50276e-55
2	Fam53b	3.7977e-59	0.369811	0.42	0.288	1.06328e-54
2	Shfm1	1.21629e-58	0.25408	0.943	0.889	3.40538e-54
2	Ola1	1.79762e-58	0.357843	0.571	0.445	5.03297e-54
2	Eif5b	2.00195e-58	0.319666	0.779	0.676	5.60506e-54
2	Sec61b	5.04346e-58	0.29334	0.87	0.791	1.41207e-53
2	Aatf	8.22443e-58	0.340522	0.303	0.184	2.30268e-53
2	Eif2a	1.12411e-57	0.36504	0.564	0.437	3.14728e-53
2	Metap2	1.30175e-57	0.299537	0.885	0.807	3.64464e-53
2	Glrx3	1.79809e-57	0.327006	0.767	0.669	5.03429e-53
2	Lsm7	1.96358e-57	0.357546	0.425	0.299	5.49762e-53
2	Gmps	2.73794e-57	0.350815	0.505	0.371	7.66569e-53
2	Bok	3.16648e-57	0.387641	0.527	0.385	8.86551e-53
2	Fam162a	6.68321e-57	0.33168	0.618	0.489	1.87117e-52
2	Nip7	8.08747e-57	0.352863	0.399	0.274	2.26433e-52
2	Uri1	8.37006e-57	0.359243	0.394	0.271	2.34345e-52
2	Fam136a	8.97515e-57	0.358241	0.374	0.25	2.51286e-52
2	Cdk2ap1	9.97393e-57	0.31679	0.67	0.522	2.7925e-52
2	Snrpb2	1.09101e-56	0.290925	0.787	0.684	3.05462e-52
2	Lsm2	4.95893e-56	0.33196	0.699	0.568	1.3884e-51
2	Ddx46	1.72719e-55	0.354293	0.536	0.407	4.83579e-51
2	Ddx27	2.06134e-55	0.357261	0.339	0.222	5.77133e-51
2	Etf1	2.40912e-55	0.364542	0.499	0.382	6.74504e-51
2	Tmem123	5.52459e-55	0.35526	0.298	0.187	1.54677e-50
2	Mrps14	5.59971e-55	0.30619	0.775	0.663	1.56781e-50
2	Gtf3a	5.89478e-55	0.368573	0.427	0.308	1.65042e-50
2	Cct5	2.56555e-54	0.260176	0.913	0.844	7.18302e-50
2	Rif1	2.82603e-54	0.370949	0.348	0.233	7.91231e-50
2	Wdr43	3.76173e-54	0.382571	0.381	0.265	1.05321e-49
2	Ndufa12	4.91537e-54	0.312886	0.787	0.692	1.37621e-49
2	Bcas2	8.28166e-54	0.271437	0.836	0.742	2.3187e-49
2	Ube2d3	2.54436e-53	0.255384	0.916	0.85	7.12369e-49
2	Fam92a	1.81139e-52	0.342661	0.602	0.482	5.07153e-48
2	Atp5e	2.23409e-52	0.260435	0.909	0.854	6.25499e-48
2	Nudc	2.50502e-52	0.277828	0.772	0.653	7.01356e-48
2	Pcbp4	8.0914e-52	0.301146	0.762	0.631	2.26543e-47
2	Wdr83os	1.19474e-51	0.340191	0.574	0.461	3.34503e-47
2	Sdf2l1	2.46667e-51	0.350143	0.324	0.212	6.90618e-47
2	Nxt1	3.96191e-51	0.336644	0.427	0.307	1.10925e-46
2	Txnrd1	5.08098e-51	0.302663	0.64	0.497	1.42257e-46
2	Tkt	6.46744e-51	0.315663	0.702	0.589	1.81075e-46
2	Vps37b	7.49362e-51	0.328875	0.668	0.544	2.09806e-46
2	Skp2	1.25084e-50	0.309142	0.252	0.15	3.5021e-46
2	Chchd1	1.66478e-50	0.296008	0.756	0.657	4.66104e-46
2	Hnrnpd	1.90344e-50	0.313922	0.607	0.47	5.32926e-46
2	Nudt21	1.97817e-50	0.309933	0.65	0.519	5.53849e-46
2	Mcmbp	3.77649e-50	0.383071	0.399	0.281	1.05734e-45
2	Ctps	4.05891e-50	0.329849	0.404	0.284	1.13641e-45
2	Rcc2	4.59255e-50	0.328209	0.31	0.201	1.28582e-45
2	Strap	7.56158e-50	0.300116	0.777	0.679	2.11709e-45
2	Nhp2l1	8.71398e-50	0.328159	0.618	0.507	2.43974e-45
2	Mrpl12	1.20124e-49	0.350637	0.581	0.479	3.36323e-45
2	Nsmce4a	1.58885e-49	0.326966	0.591	0.459	4.44846e-45
2	Rfc5	2.70355e-49	0.350642	0.33	0.22	7.56939e-45
2	Hprt	3.05147e-49	0.311211	0.561	0.423	8.5435e-45
2	Eif3b	3.92175e-49	0.32608	0.518	0.401	1.09801e-44
2	Pole3	4.35393e-49	0.351656	0.491	0.374	1.21901e-44
2	Prmt3	8.56721e-49	0.330867	0.297	0.192	2.39865e-44
2	Odc1	1.14005e-48	0.330368	0.337	0.226	3.19191e-44
2	Pde1c	1.8574e-48	0.273299	0.397	0.264	5.20035e-44
2	Cebpz	2.03336e-48	0.341146	0.426	0.312	5.69299e-44
2	Lsm8	4.24979e-48	0.296328	0.703	0.586	1.18985e-43
2	Ubr7	4.31765e-48	0.327508	0.323	0.216	1.20886e-43
2	Tsc22d3	5.64031e-48	0.305391	0.407	0.285	1.57917e-43
2	Blvrb	1.26522e-47	0.320195	0.356	0.245	3.54237e-43
2	Pnn	1.30469e-47	0.29974	0.731	0.633	3.65288e-43
2	Baz1b	1.71609e-47	0.331726	0.513	0.391	4.80471e-43
2	Sox9	3.14758e-47	0.257364	0.342	0.223	8.81258e-43
2	Mrpl13	3.41865e-47	0.313493	0.509	0.394	9.57154e-43
2	Bbx	3.94785e-47	0.349725	0.404	0.296	1.10532e-42
2	Psmg4	1.08147e-46	0.342691	0.404	0.294	3.02789e-42
2	Trim27	1.40272e-46	0.329753	0.399	0.286	3.92733e-42
2	Eif3g	1.47887e-46	0.28661	0.723	0.615	4.14054e-42
2	Ift74	1.85921e-46	0.342061	0.341	0.236	5.20542e-42
2	Rexo2	4.6467e-46	0.30198	0.531	0.405	1.30098e-41
2	Cetn2	5.94124e-46	0.329365	0.511	0.405	1.66343e-41
2	Supt16	7.9849e-46	0.353268	0.59	0.47	2.23561e-41
2	Commd1	1.46881e-45	0.303061	0.657	0.544	4.11237e-41
2	Dars	1.48297e-45	0.333592	0.498	0.388	4.15203e-41
2	Arl6	2.36588e-45	0.324211	0.451	0.34	6.62399e-41
2	Hnrnpa3	2.45115e-45	0.284439	0.712	0.588	6.86273e-41
2	Ftsj3	2.47379e-45	0.316994	0.288	0.187	6.92612e-41
2	Erh	3.37302e-45	0.33935	0.549	0.442	9.44378e-41
2	Srrm1	3.69526e-45	0.282117	0.776	0.69	1.0346e-40
2	Nup62	5.53526e-45	0.303557	0.302	0.199	1.54976e-40
2	Ddx21	7.86208e-45	0.32377	0.318	0.212	2.20122e-40
2	Blmh	3.57511e-44	0.301383	0.615	0.509	1.00096e-39
2	Max	5.61936e-44	0.317483	0.523	0.415	1.57331e-39
2	Rpa3	6.6556e-44	0.326674	0.456	0.347	1.86343e-39
2	Gltscr2	8.22573e-44	0.311798	0.666	0.565	2.30304e-39
2	Cecr2	1.17425e-43	0.279399	0.267	0.166	3.28766e-39
2	Tardbp	1.57887e-43	0.301147	0.603	0.49	4.42051e-39
2	Pgls	1.62699e-43	0.280053	0.778	0.69	4.55524e-39
2	Dnaaf2	2.13084e-43	0.292975	0.263	0.167	5.96591e-39
2	Ybx3	2.30437e-43	0.319714	0.29	0.193	6.45177e-39
2	Ccdc58	2.63674e-43	0.337066	0.335	0.236	7.38233e-39
2	Naa10	3.09265e-43	0.322197	0.464	0.358	8.65879e-39
2	Rassf4	3.27692e-43	0.315793	0.403	0.284	9.17473e-39
2	Nol7	3.41513e-43	0.264916	0.801	0.702	9.56167e-39
2	Pole4	3.52651e-43	0.314645	0.418	0.309	9.87352e-39
2	Tsen15	4.17037e-43	0.301747	0.334	0.231	1.16762e-38
2	Asf1a	4.38306e-43	0.294616	0.603	0.487	1.22717e-38
2	Sfr1	4.52804e-43	0.254029	0.84	0.761	1.26776e-38
2	Ezh2	1.43631e-42	0.257966	0.697	0.556	4.02139e-38
2	Knop1	1.44328e-41	0.3067	0.515	0.411	4.0409e-37
2	Hmg20b	1.5677e-41	0.327807	0.463	0.361	4.38925e-37
2	Ssbp2	1.84639e-41	0.331851	0.403	0.302	5.16953e-37
2	Gcsh	3.18588e-41	0.31688	0.483	0.375	8.91983e-37
2	Sf3b5	3.76435e-41	0.289644	0.66	0.563	1.05394e-36
2	Hspa9	4.85728e-41	0.275489	0.674	0.574	1.35994e-36
2	Homer2	9.38527e-41	0.264692	0.439	0.32	2.62769e-36
2	Mthfd2l	9.38901e-41	0.306705	0.351	0.246	2.62874e-36
2	Gins4	1.0983e-40	0.324172	0.336	0.241	3.07501e-36
2	Itgb3bp	1.73682e-40	0.297942	0.382	0.279	4.86274e-36
2	Chd1	5.71553e-40	0.310924	0.424	0.323	1.60024e-35
2	Mrpl11	6.199e-40	0.280678	0.551	0.447	1.7356e-35
2	Alkbh1	1.00865e-39	0.328125	0.392	0.289	2.82403e-35
2	Ruvbl1	1.06387e-39	0.312614	0.367	0.265	2.97863e-35
2	Dnajc2	1.07327e-39	0.292731	0.544	0.432	3.00495e-35
2	Ppig	1.43291e-39	0.276103	0.745	0.654	4.01185e-35
2	Srsf10	5.48213e-39	0.281307	0.63	0.53	1.53489e-34
2	Wdr89	5.83192e-39	0.304054	0.308	0.214	1.63282e-34
2	Mrpl35	5.91085e-39	0.286795	0.443	0.342	1.65492e-34
2	Gart	1.01328e-38	0.309399	0.343	0.247	2.83698e-34
2	Ptrh2	1.07541e-38	0.276833	0.28	0.186	3.01092e-34
2	Kti12	1.4848e-38	0.284456	0.258	0.167	4.15715e-34
2	Abce1	3.52886e-38	0.293444	0.399	0.297	9.88011e-34
2	Rpf2	3.72563e-38	0.304486	0.422	0.32	1.0431e-33
2	Clns1a	5.11428e-38	0.270379	0.624	0.535	1.4319e-33
2	Rbbp4	5.96894e-38	0.25381	0.74	0.655	1.67118e-33
2	Pold3	6.7154e-38	0.289447	0.251	0.163	1.88018e-33
2	Cisd2	6.90754e-38	0.291633	0.641	0.548	1.93397e-33
2	Cfdp1	1.5029e-37	0.27072	0.704	0.618	4.20781e-33
2	Katna1	1.56996e-37	0.279581	0.287	0.194	4.39558e-33
2	Rpl36al	1.81848e-37	0.275676	0.621	0.524	5.09138e-33
2	Htatsf1	3.91644e-37	0.300212	0.518	0.417	1.09653e-32
2	Ppie	3.97455e-37	0.297193	0.316	0.222	1.1128e-32
2	Rnaseh2b	1.15299e-36	0.304593	0.473	0.374	3.22813e-32
2	Lsm5	1.58847e-36	0.271832	0.561	0.456	4.44741e-32
2	Mphosph10	1.84657e-36	0.307652	0.36	0.266	5.17002e-32
2	Polr3k	2.10015e-36	0.273874	0.583	0.486	5.88001e-32
2	Mrps15	2.26624e-36	0.301258	0.451	0.354	6.34502e-32
2	Kars	2.94852e-36	0.295663	0.379	0.286	8.25526e-32
2	D430041D05Rik	4.97358e-36	0.276713	0.348	0.246	1.3925e-31
2	Nit2	5.69844e-36	0.296315	0.287	0.201	1.59545e-31
2	Tbl1x	5.9424e-36	0.322739	0.399	0.308	1.66375e-31
2	Hmgn3	2.00211e-35	0.264325	0.674	0.562	5.6055e-31
2	Cdk5rap3	3.37568e-35	0.354629	0.386	0.297	9.45124e-31
2	Fcf1	7.83786e-35	0.291194	0.416	0.321	2.19444e-30
2	Hddc2	2.13391e-34	0.290137	0.283	0.198	5.97451e-30
2	A430005L14Rik	2.51724e-34	0.303655	0.338	0.25	7.04777e-30
2	Nifk	3.43123e-34	0.28171	0.385	0.29	9.60677e-30
2	Thrap3	9.00659e-34	0.273402	0.557	0.458	2.52167e-29
2	Trmt6	1.006e-33	0.278928	0.278	0.192	2.81661e-29
2	Hadh	1.24531e-33	0.289563	0.351	0.26	3.48662e-29
2	Myg1	1.98994e-33	0.265532	0.305	0.217	5.57145e-29
2	Pno1	2.25966e-33	0.282957	0.27	0.187	6.3266e-29
2	Ddx50	2.7975e-33	0.279652	0.391	0.299	7.83244e-29
2	Ddx18	3.0714e-33	0.28299	0.324	0.234	8.59931e-29
2	Hirip3	3.43281e-33	0.262122	0.367	0.267	9.61118e-29
2	Esf1	4.02734e-33	0.278627	0.46	0.365	1.12758e-28
2	Polr1c	4.94745e-33	0.294197	0.434	0.344	1.38519e-28
2	Nabp2	5.06724e-33	0.285768	0.549	0.463	1.41873e-28
2	Eri1	9.73918e-33	0.274612	0.299	0.211	2.72677e-28
2	Nrm	1.63667e-32	0.272528	0.303	0.215	4.58236e-28
2	Abhd14a	1.6458e-32	0.278023	0.289	0.204	4.60792e-28
2	Brix1	1.86193e-32	0.276352	0.453	0.363	5.21304e-28
2	Eed	1.91543e-32	0.282482	0.287	0.203	5.36283e-28
2	Nop16	3.41364e-32	0.259835	0.256	0.173	9.5575e-28
2	Dhx9	4.11368e-32	0.273007	0.417	0.322	1.15175e-27
2	Tfam	5.66367e-32	0.27265	0.304	0.219	1.58572e-27
2	Hsph1	6.11971e-32	0.286933	0.377	0.285	1.7134e-27
2	Mrpl36	6.48163e-32	0.286256	0.488	0.404	1.81473e-27
2	Mrto4	6.68692e-32	0.28574	0.407	0.319	1.8722e-27
2	Rad51ap1	7.38721e-32	0.269795	0.305	0.213	2.06827e-27
2	Timm10	3.30393e-31	0.267586	0.356	0.266	9.25033e-27
2	Orc2	3.58771e-31	0.265722	0.282	0.199	1.00449e-26
2	Tomm40	4.43077e-31	0.260144	0.521	0.434	1.24053e-26
2	2310039H08Rik	4.66249e-31	0.293985	0.287	0.207	1.3054e-26
2	Maz	1.28167e-30	0.267831	0.435	0.341	3.58842e-26
2	Ssbp1	1.72601e-30	0.270041	0.508	0.422	4.83249e-26
2	Orc6	2.58364e-30	0.26705	0.47	0.379	7.23368e-26
2	Ppp1r7	7.85603e-30	0.264229	0.368	0.286	2.19953e-25
2	Eif4b	1.13525e-29	0.269389	0.395	0.306	3.17846e-25
2	Igf1r	1.47849e-29	0.284034	0.336	0.25	4.13947e-25
2	Rpl6l	2.26989e-29	0.261419	0.258	0.18	6.35524e-25
2	Mrpl52	2.61368e-29	0.256521	0.578	0.493	7.31778e-25
2	Pycrl	2.71205e-29	0.270031	0.284	0.203	7.5932e-25
2	Tomm5	6.17624e-29	0.266954	0.493	0.411	1.72922e-24
2	Mdk	6.26756e-29	0.26018	0.522	0.416	1.75479e-24
2	Uba52	2.77424e-28	0.280279	0.431	0.349	7.76731e-24
2	Stoml2	3.28739e-28	0.259681	0.549	0.469	9.20403e-24
2	Prpf31	3.83355e-28	0.275166	0.424	0.345	1.07332e-23
2	Llph	4.12669e-28	0.27	0.374	0.292	1.15539e-23
2	Gspt1	8.74017e-28	0.27324	0.566	0.49	2.44707e-23
2	Lage3	1.87547e-27	0.265566	0.495	0.421	5.25093e-23
2	Mrps9	3.2435e-27	0.261976	0.36	0.28	9.08116e-23
2	Tmem126a	3.64269e-27	0.253503	0.472	0.395	1.01988e-22
2	Clpp	4.48522e-27	0.252995	0.51	0.432	1.25577e-22
2	Znrd1	1.15973e-26	0.272685	0.386	0.308	3.247e-22
2	Utp14a	1.203e-26	0.268495	0.254	0.181	3.36816e-22
2	Cdv3	1.3737e-26	0.263064	0.478	0.395	3.84608e-22
2	Vars	1.52189e-26	0.255991	0.304	0.227	4.26098e-22
2	Mrpl50	3.30314e-26	0.256196	0.438	0.361	9.24812e-22
2	Tssc4	4.89665e-26	0.251532	0.397	0.319	1.37096e-21
2	Lrrc59	8.14716e-26	0.257239	0.421	0.341	2.28104e-21
2	Desi2	1.16256e-25	0.254466	0.428	0.35	3.25495e-21
2	Gfer	6.5469e-25	0.25828	0.325	0.254	1.833e-20
2	Prmt5	2.72052e-23	0.257438	0.322	0.252	7.61691e-19
2	Hspa4	5.50752e-22	0.252102	0.493	0.427	1.542e-17
2	Rpgrip1	5.11729e-14	0.251889	0.286	0.229	1.43274e-09
3	Mapt	0	2.09385	0.899	0.3	0
3	Snca	0	2.02149	0.772	0.266	0
3	Arpp21	0	1.97129	0.734	0.151	0
3	Cd47	0	1.88274	0.909	0.457	0
3	Tubb2a	0	1.84305	0.959	0.59	0
3	Pcp4	0	1.84255	0.538	0.161	0
3	Cadps2	0	1.76437	0.75	0.278	0
3	Camk2d	0	1.75764	0.835	0.323	0
3	Gm2694	0	1.68594	0.854	0.469	0
3	Celf4	0	1.60013	0.898	0.448	0
3	Rtn1	0	1.59559	0.999	0.9	0
3	Gm42912	0	1.57392	0.462	0.031	0
3	Stmn2	0	1.56227	0.997	0.792	0
3	Prkcb	0	1.5615	0.771	0.315	0
3	Dner	0	1.54217	0.692	0.203	0
3	Elmo1	0	1.52507	0.784	0.346	0
3	Neurod2	0	1.47438	0.845	0.398	0
3	Mllt11	0	1.43887	0.953	0.529	0
3	Atp2b1	0	1.43551	0.826	0.575	0
3	Kcnk2	0	1.42218	0.603	0.189	0
3	Snap25	0	1.42018	0.648	0.334	0
3	Gpm6a	0	1.40655	0.981	0.743	0
3	Meg3	0	1.3911	0.738	0.309	0
3	Kcnk1	0	1.39051	0.762	0.328	0
3	Ppp3ca	0	1.38349	0.923	0.701	0
3	Lrrtm3	0	1.37806	0.423	0.058	0
3	Grin2b	0	1.37205	0.523	0.118	0
3	2900079G21Rik	0	1.35865	0.443	0.073	0
3	Tspan4	0	1.33797	0.567	0.189	0
3	Nefl	0	1.33409	0.552	0.144	0
3	Cbln1	0	1.32983	0.494	0.129	0
3	Gng3	0	1.31266	0.789	0.352	0
3	Reln	0	1.29998	0.675	0.314	0
3	Sez6	0	1.28827	0.454	0.08	0
3	Map1b	0	1.28242	0.998	0.799	0
3	Syt1	0	1.27268	0.448	0.123	0
3	Sept3	0	1.26955	0.82	0.465	0
3	Rbfox3	0	1.25766	0.752	0.382	0
3	Zic1	0	1.25262	0.991	0.848	0
3	Gap43	0	1.25154	0.967	0.635	0
3	Dpysl3	0	1.24225	0.812	0.426	0
3	Rab3a	0	1.23924	0.898	0.496	0
3	Celf2	0	1.2362	0.986	0.835	0
3	Cnr1	0	1.23476	0.433	0.103	0
3	Lrp1b	0	1.21995	0.457	0.118	0
3	Zmat4	0	1.21958	0.454	0.094	0
3	Ank2	0	1.21227	0.695	0.342	0
3	Camk4	0	1.21203	0.368	0.068	0
3	Tubb2b	0	1.20183	0.99	0.92	0
3	Ina	0	1.17474	0.833	0.484	0
3	Zfand5	0	1.17225	0.814	0.653	0
3	Stmn3	0	1.16951	0.975	0.776	0
3	Tuba1a	0	1.16647	1	0.995	0
3	Neurod1	0	1.16472	0.989	0.691	0
3	Gria2	0	1.16277	0.798	0.479	0
3	Vamp2	0	1.15934	0.706	0.384	0
3	Stmn4	0	1.14715	0.89	0.46	0
3	Hivep3	0	1.1456	0.431	0.095	0
3	Zbtb18	0	1.14182	0.766	0.465	0
3	Thra	0	1.13887	0.825	0.479	0
3	Dcx	0	1.13218	0.868	0.544	0
3	Anks1b	0	1.12728	0.49	0.156	0
3	Nrxn1	0	1.11184	0.919	0.636	0
3	Irf2bpl	0	1.08766	0.45	0.15	0
3	Nsg1	0	1.08286	0.921	0.648	0
3	Ncam1	0	1.07205	0.871	0.622	0
3	Ankrd12	0	1.06478	0.675	0.393	0
3	Peli2	0	1.06219	0.642	0.346	0
3	Hist3h2ba	0	1.06115	0.789	0.492	0
3	Pde4d	0	1.05923	0.478	0.183	0
3	Ppp1r14c	0	1.05768	0.939	0.718	0
3	Cnih2	0	1.05565	0.56	0.251	0
3	Tsc22d1	0	1.05536	0.969	0.838	0
3	Actl6b	0	1.04521	0.562	0.229	0
3	Sncb	0	1.03171	0.369	0.102	0
3	Tubb3	0	1.02809	0.979	0.715	0
3	Gdi1	0	1.02561	0.78	0.51	0
3	Pak1	0	1.01906	0.432	0.15	0
3	Kcnc1	0	1.01151	0.425	0.142	0
3	Calm1	0	1.00465	1	0.986	0
3	Mgst3	0	1.00402	0.635	0.339	0
3	Kcna1	0	1.00115	0.346	0.062	0
3	Rwdd3	0	0.997563	0.375	0.113	0
3	Ifi203	0	0.995698	0.416	0.139	0
3	Dbn1	0	0.981978	0.81	0.542	0
3	Mtss1	0	0.981324	0.796	0.565	0
3	Nrep	0	0.971191	0.883	0.67	0
3	Shisa8	0	0.960914	0.259	0.041	0
3	Plxna2	0	0.959184	0.334	0.082	0
3	L1cam	0	0.954141	0.381	0.107	0
3	Snrpn	0	0.952312	0.827	0.628	0
3	Rab6a	0	0.937223	0.884	0.721	0
3	Tagln3	0	0.909413	0.829	0.564	0
3	Cacna1e	0	0.908238	0.316	0.083	0
3	Serinc1	0	0.894603	0.845	0.668	0
3	Chd7	0	0.882744	0.866	0.686	0
3	Cirbp	0	0.87768	0.925	0.813	0
3	Mia	0	0.875276	0.314	0.068	0
3	Fxyd6	0	0.867121	0.962	0.807	0
3	Wscd2	0	0.862576	0.312	0.062	0
3	Jph4	0	0.842452	0.284	0.06	0
3	Ttc3	0	0.838214	0.987	0.902	0
3	Tmsb4x	0	0.711339	1	0.999	0
3	Malat1	0	0.6196	0.998	0.996	0
3	Kcnd2	3.13072e-307	0.897985	0.299	0.074	8.76539e-303
3	Elavl3	1.15257e-304	0.760963	0.939	0.706	3.22697e-300
3	Aplp1	1.06428e-303	0.625	0.719	0.412	2.97977e-299
3	Basp1	3.80562e-303	0.810594	0.916	0.718	1.0655e-298
3	Scg5	7.41414e-303	0.912777	0.773	0.536	2.07581e-298
3	Syp	5.07212e-301	0.965388	0.423	0.151	1.42009e-296
3	Sh3gl2	7.86416e-299	0.962101	0.64	0.353	2.20181e-294
3	Gabra2	3.75096e-298	0.868548	0.297	0.075	1.05019e-293
3	Mbnl2	6.79568e-297	1.05178	0.503	0.225	1.90266e-292
3	Cpe	1.00547e-296	0.727925	0.883	0.711	2.81511e-292
3	Mpp3	1.01735e-295	0.926885	0.352	0.107	2.84837e-291
3	Calm2	6.33283e-295	0.539173	1	0.979	1.77306e-290
3	Necab3	2.41484e-288	0.971726	0.434	0.157	6.76108e-284
3	Synpr	6.93755e-288	1.00856	0.467	0.195	1.94237e-283
3	Atp6v0b	1.1382e-287	0.789346	0.862	0.689	3.18672e-283
3	Tnik	6.77306e-285	0.915577	0.746	0.505	1.89632e-280
3	Tprn	3.16908e-283	0.947837	0.417	0.158	8.8728e-279
3	Pvrl3	2.13384e-276	0.974414	0.36	0.123	5.97431e-272
3	Kif5c	5.36801e-276	0.763345	0.827	0.559	1.50294e-271
3	Klc1	1.7659e-266	0.847487	0.733	0.51	4.94418e-262
3	Btbd3	3.09431e-265	1.00817	0.397	0.148	8.66346e-261
3	Chd3	2.12661e-263	0.983817	0.514	0.249	5.95407e-259
3	Prkce	2.36788e-263	0.927641	0.355	0.121	6.6296e-259
3	Apbb1	4.6224e-262	0.827603	0.764	0.535	1.29418e-257
3	Gnao1	4.97459e-261	0.976163	0.471	0.213	1.39279e-256
3	Lrpap1	7.04613e-261	1.02397	0.607	0.369	1.97278e-256
3	Sv2a	4.86979e-260	0.859669	0.334	0.106	1.36344e-255
3	Crmp1	4.9183e-259	0.884869	0.761	0.528	1.37702e-254
3	Rnmt	3.02944e-256	0.828095	0.784	0.586	8.48184e-252
3	Atp6v1e1	5.96056e-256	0.873857	0.727	0.53	1.66884e-251
3	Ntm	2.59918e-255	1.24266	0.511	0.253	7.27717e-251
3	Tmsb10	8.63778e-255	0.53346	0.998	0.947	2.41841e-250
3	Scg2	2.1186e-253	0.963494	0.414	0.165	5.93166e-249
[truncated: 17,081 more rows]
