# Supplementary material for: Permanent cilia loss during cerebellar granule cell neurogenesis involves withdrawal of cilia maintenance and centriole capping
Source: Proc Natl Acad Sci U S A. 2024 Dec 20;121(52):e2408083121. doi: 10.1073/pnas.2408083121 (PMC11670249; doi:10.1073/pnas.2408083121)
Supplement: Supplementary file 4 — Dataset S03 (XLSX) [file pnas.2408083121.sd03.xlsx]

## Sheet: DAVID_discover_only_compiled
Gene Cluster	Supplemental Figure 2B labels	Category	Term	Count	%	PValue	Genes	List Total	Pop Hits	Pop Total	Fold Enrichment	Bonferroni	Benjamini	FDR
1	Neurogenesis	GOTERM_BP_DIRECT	GO:0007399~nervous system development	21	9.45946	1.63042e-08	ENSMUSG00000037935, ENSMUSG00000034701, ENSMUSG00000009418, ENSMUSG00000063919, ENSMUSG00000055373, ENSMUSG00000021250, ENSMUSG00000027797, ENSMUSG00000022353, ENSMUSG00000022892, ENSMUSG00000029546, ENSMUSG00000003873, ENSMUSG00000003410, ENSMUSG00000000902, ENSMUSG00000023018, ENSMUSG00000022108, ENSMUSG00000020458, ENSMUSG00000020745, ENSMUSG00000038255, ENSMUSG00000052512, ENSMUSG00000047261,…	210	377	18082	4.79629	2.24669e-05	2.24671e-05	2.23204e-05
		GOTERM_CC_DIRECT	GO:0070062~extracellular exosome	76	34.2342	8.92372e-16	ENSMUSG00000009549, ENSMUSG00000008892, ENSMUSG00000048076, ENSMUSG00000029713, ENSMUSG00000025950, ENSMUSG00000008859, ENSMUSG00000006998, ENSMUSG00000024587, ENSMUSG00000009863, ENSMUSG00000028745, ENSMUSG00000020149, ENSMUSG00000021877, ENSMUSG00000001707, ENSMUSG00000020745, ENSMUSG00000020708, ENSMUSG00000019943, ENSMUSG00000031996, ENSMUSG00000055447, ENSMUSG00000001270, ENSMUSG00000054364,…	214	2674	19662	2.61136	3.12639e-13	3.14115e-13	2.85559e-13
		GOTERM_CC_DIRECT	GO:0005737~cytoplasm	122	54.955	3.41536e-12	ENSMUSG00000009549, ENSMUSG00000048076, ENSMUSG00000027012, ENSMUSG00000029713, ENSMUSG00000005625, ENSMUSG00000024146, ENSMUSG00000042406, ENSMUSG00000029038, ENSMUSG00000024268, ENSMUSG00000028745, ENSMUSG00000018411, ENSMUSG00000069601, ENSMUSG00000001707, ENSMUSG00000020745, ENSMUSG00000037296, ENSMUSG00000067786, ENSMUSG00000004937, ENSMUSG00000031879, ENSMUSG00000030304, ENSMUSG00000039910,…	214	6631	19662	1.69042	1.20221e-09	6.01103e-10	5.46457e-10
		GOTERM_CC_DIRECT	GO:0005634~nucleus	114	51.3514	6.44246e-12	ENSMUSG00000029673, ENSMUSG00000008575, ENSMUSG00000009549, ENSMUSG00000005625, ENSMUSG00000024146, ENSMUSG00000042406, ENSMUSG00000029038, ENSMUSG00000024268, ENSMUSG00000018411, ENSMUSG00000001707, ENSMUSG00000020745, ENSMUSG00000037296, ENSMUSG00000031879, ENSMUSG00000030304, ENSMUSG00000031996, ENSMUSG00000039910, ENSMUSG00000054364, ENSMUSG00000024091, ENSMUSG00000063919, ENSMUSG00000029546,…	214	6019	19662	1.74018	2.26776e-09	7.55916e-10	6.87196e-10
		GOTERM_CC_DIRECT	GO:0043209~myelin sheath	17	7.65766	3.27312e-10	ENSMUSG00000001270, ENSMUSG00000027273, ENSMUSG00000061518, ENSMUSG00000029580, ENSMUSG00000053024, ENSMUSG00000041607, ENSMUSG00000029713, ENSMUSG00000026797, ENSMUSG00000008859, ENSMUSG00000025651, ENSMUSG00000021771, ENSMUSG00000022477, ENSMUSG00000019179, ENSMUSG00000020458, ENSMUSG00000039542, ENSMUSG00000022956, ENSMUSG00000030884	214	192	19662	8.13508	1.15214e-07	2.88035e-08	2.6185e-08
		GOTERM_CC_DIRECT	GO:0030424~axon	20	9.00901	2.33869e-08	ENSMUSG00000027273, ENSMUSG00000029580, ENSMUSG00000053024, ENSMUSG00000058013, ENSMUSG00000022892, ENSMUSG00000027223, ENSMUSG00000029777, ENSMUSG00000068923, ENSMUSG00000027447, ENSMUSG00000062380, ENSMUSG00000018411, ENSMUSG00000025889, ENSMUSG00000069601, ENSMUSG00000037296, ENSMUSG00000020745, ENSMUSG00000090223, ENSMUSG00000039542, ENSMUSG00000047261, ENSMUSG00000031812, ENSMUSG00000032118	214	370	19662	4.96641	8.23215e-06	1.64644e-06	1.49676e-06
		GOTERM_CC_DIRECT	GO:0030426~growth cone	13	5.85586	1.68984e-07	ENSMUSG00000027273, ENSMUSG00000029465, ENSMUSG00000008475, ENSMUSG00000028546, ENSMUSG00000019370, ENSMUSG00000003269, ENSMUSG00000022892, ENSMUSG00000022433, ENSMUSG00000018411, ENSMUSG00000025889, ENSMUSG00000045763, ENSMUSG00000020745, ENSMUSG00000039542	214	159	19662	7.51208	5.94805e-05	9.91371e-06	9.01246e-06
		GOTERM_CC_DIRECT	GO:0005856~cytoskeleton	33	14.8649	4.19162e-07	ENSMUSG00000008475, ENSMUSG00000027012, ENSMUSG00000058013, ENSMUSG00000028546, ENSMUSG00000027479, ENSMUSG00000028447, ENSMUSG00000021076, ENSMUSG00000020483, ENSMUSG00000042406, ENSMUSG00000024500, ENSMUSG00000028745, ENSMUSG00000069601, ENSMUSG00000018411, ENSMUSG00000020745, ENSMUSG00000069662, ENSMUSG00000014195, ENSMUSG00000031879, ENSMUSG00000031812, ENSMUSG00000039735, ENSMUSG00000057335,…	214	1113	19662	2.72416	0.000147534	2.10779e-05	1.91617e-05
		GOTERM_CC_DIRECT	GO:0043005~neuron projection	19	8.55856	8.01326e-07	ENSMUSG00000027273, ENSMUSG00000008475, ENSMUSG00000048076, ENSMUSG00000053024, ENSMUSG00000021250, ENSMUSG00000019370, ENSMUSG00000022892, ENSMUSG00000042406, ENSMUSG00000027223, ENSMUSG00000047904, ENSMUSG00000068923, ENSMUSG00000022433, ENSMUSG00000018411, ENSMUSG00000069601, ENSMUSG00000020458, ENSMUSG00000019795, ENSMUSG00000020745, ENSMUSG00000090223, ENSMUSG00000019923	214	420	19662	4.15641	0.000282027	3.52584e-05	3.2053e-05
		GOTERM_CC_DIRECT	GO:0022624~proteasome accessory complex	5	2.25225	2.85287e-05	ENSMUSG00000026914, ENSMUSG00000005625, ENSMUSG00000006998, ENSMUSG00000020708, ENSMUSG00000026229	214	17	19662	27.0231	0.00999201	0.00111579	0.00101436
		GOTERM_CC_DIRECT	GO:0070469~respiratory chain	7	3.15315	3.81241e-05	ENSMUSG00000021764, ENSMUSG00000026032, ENSMUSG00000030647, ENSMUSG00000025651, ENSMUSG00000040048, ENSMUSG00000030884, ENSMUSG00000024038	214	58	19662	11.0888	0.0133303	0.00134197	0.00121997
		GOTERM_CC_DIRECT	GO:0005739~mitochondrion	38	17.1171	4.23995e-05	ENSMUSG00000077450, ENSMUSG00000058756, ENSMUSG00000059743, ENSMUSG00000028161, ENSMUSG00000008892, ENSMUSG00000026500, ENSMUSG00000025950, ENSMUSG00000025651, ENSMUSG00000021771, ENSMUSG00000024587, ENSMUSG00000029777, ENSMUSG00000009863, ENSMUSG00000040048, ENSMUSG00000024500, ENSMUSG00000024646, ENSMUSG00000018770, ENSMUSG00000030647, ENSMUSG00000031812, ENSMUSG00000030884, ENSMUSG00000001270,…	214	1721	19662	2.02869	0.0148141	0.00135678	0.00123344
		GOTERM_CC_DIRECT	GO:0043025~neuronal cell body	18	8.10811	7.61963e-05	ENSMUSG00000027273, ENSMUSG00000059119, ENSMUSG00000053024, ENSMUSG00000041607, ENSMUSG00000028546, ENSMUSG00000024146, ENSMUSG00000022433, ENSMUSG00000027447, ENSMUSG00000028745, ENSMUSG00000062380, ENSMUSG00000025979, ENSMUSG00000020149, ENSMUSG00000020458, ENSMUSG00000037296, ENSMUSG00000020745, ENSMUSG00000039542, ENSMUSG00000053819, ENSMUSG00000031812	214	534	19662	3.09703	0.0264656	0.00211087	0.00191898
		GOTERM_CC_DIRECT	GO:0000502~proteasome complex	7	3.15315	7.96423e-05	ENSMUSG00000026914, ENSMUSG00000039067, ENSMUSG00000005625, ENSMUSG00000006998, ENSMUSG00000020708, ENSMUSG00000026229, ENSMUSG00000028426	214	66	19662	9.74469	0.0276459	0.00211087	0.00191898
		GOTERM_CC_DIRECT	GO:0005743~mitochondrial inner membrane	15	6.75676	8.81598e-05	ENSMUSG00000061518, ENSMUSG00000008892, ENSMUSG00000026032, ENSMUSG00000022452, ENSMUSG00000025651, ENSMUSG00000021771, ENSMUSG00000009863, ENSMUSG00000040048, ENSMUSG00000024038, ENSMUSG00000021764, ENSMUSG00000019179, ENSMUSG00000022956, ENSMUSG00000030647, ENSMUSG00000035885, ENSMUSG00000030884	214	387	19662	3.56118	0.030557	0.00211087	0.00191898
		GOTERM_CC_DIRECT	GO:0005829~cytosol	38	17.1171	8.9952e-05	ENSMUSG00000027273, ENSMUSG00000058756, ENSMUSG00000031696, ENSMUSG00000028161, ENSMUSG00000048076, ENSMUSG00000021250, ENSMUSG00000028546, ENSMUSG00000019370, ENSMUSG00000005625, ENSMUSG00000006517, ENSMUSG00000025950, ENSMUSG00000024500, ENSMUSG00000025979, ENSMUSG00000018411, ENSMUSG00000020149, ENSMUSG00000021877, ENSMUSG00000020745, ENSMUSG00000004937, ENSMUSG00000031812, ENSMUSG00000054364,…	214	1784	19662	1.95705	0.0311685	0.00211087	0.00191898
		GOTERM_CC_DIRECT	GO:0005654~nucleoplasm	40	18.018	0.000103772	ENSMUSG00000037935, ENSMUSG00000034701, ENSMUSG00000059743, ENSMUSG00000028161, ENSMUSG00000020160, ENSMUSG00000021250, ENSMUSG00000005625, ENSMUSG00000020086, ENSMUSG00000028565, ENSMUSG00000029777, ENSMUSG00000009863, ENSMUSG00000028426, ENSMUSG00000021598, ENSMUSG00000022961, ENSMUSG00000062270, ENSMUSG00000071337, ENSMUSG00000014195, ENSMUSG00000052512, ENSMUSG00000031879, ENSMUSG00000032407,…	214	1935	19662	1.8993	0.0358704	0.00228298	0.00207543
		GOTERM_CC_DIRECT	GO:0005875~microtubule associated complex	5	2.25225	0.000193239	ENSMUSG00000018411, ENSMUSG00000020745, ENSMUSG00000028447, ENSMUSG00000020483, ENSMUSG00000031812	214	27	19662	17.0145	0.0657646	0.00389094	0.00353722
		GOTERM_CC_DIRECT	GO:0000790~nuclear chromatin	11	4.95495	0.000198968	ENSMUSG00000037935, ENSMUSG00000000902, ENSMUSG00000029580, ENSMUSG00000020390, ENSMUSG00000071076, ENSMUSG00000020086, ENSMUSG00000053477, ENSMUSG00000027168, ENSMUSG00000018501, ENSMUSG00000038722, ENSMUSG00000039910	214	228	19662	4.43273	0.0676471	0.00389094	0.00353722
2	Nuerogenesis	GOTERM_BP_DIRECT	GO:0006810~transport	62	21.4533	7.81053e-11	ENSMUSG00000033379, ENSMUSG00000004771, ENSMUSG00000055681, ENSMUSG00000029632, ENSMUSG00000020386, ENSMUSG00000026568, ENSMUSG00000022841, ENSMUSG00000021114, ENSMUSG00000013160, ENSMUSG00000047459, ENSMUSG00000064351, ENSMUSG00000073639, ENSMUSG00000030704, ENSMUSG00000031633, ENSMUSG00000058569, ENSMUSG00000008301, ENSMUSG00000027282, ENSMUSG00000032112, ENSMUSG00000031342, ENSMUSG00000029462,…	255	1822	18082	2.41296	1.02943e-07	1.02943e-07	1.01927e-07
		GOTERM_BP_DIRECT	GO:0016192~vesicle-mediated transport	19	6.57439	1.31771e-09	ENSMUSG00000006024, ENSMUSG00000005881, ENSMUSG00000004771, ENSMUSG00000008036, ENSMUSG00000032112, ENSMUSG00000055681, ENSMUSG00000028478, ENSMUSG00000020440, ENSMUSG00000028847, ENSMUSG00000020671, ENSMUSG00000028879, ENSMUSG00000020386, ENSMUSG00000022841, ENSMUSG00000020894, ENSMUSG00000030704, ENSMUSG00000047187, ENSMUSG00000032549, ENSMUSG00000019998, ENSMUSG00000015013	255	213	18082	6.32529	1.73675e-06	8.68373e-07	8.59808e-07
		GOTERM_BP_DIRECT	GO:0015031~protein transport	27	9.34256	2.90317e-07	ENSMUSG00000008036, ENSMUSG00000004771, ENSMUSG00000055681, ENSMUSG00000079477, ENSMUSG00000020440, ENSMUSG00000020386, ENSMUSG00000022841, ENSMUSG00000073639, ENSMUSG00000030704, ENSMUSG00000033916, ENSMUSG00000032549, ENSMUSG00000039016, ENSMUSG00000006024, ENSMUSG00000058569, ENSMUSG00000008301, ENSMUSG00000031342, ENSMUSG00000029462, ENSMUSG00000026878, ENSMUSG00000020671, ENSMUSG00000028879,…	255	592	18082	3.23406	0.000382564	0.000127546	0.000126288
		GOTERM_BP_DIRECT	GO:0006886~intracellular protein transport	15	5.19031	5.40239e-06	ENSMUSG00000006024, ENSMUSG00000008036, ENSMUSG00000079477, ENSMUSG00000029462, ENSMUSG00000029616, ENSMUSG00000028478, ENSMUSG00000020671, ENSMUSG00000028879, ENSMUSG00000021288, ENSMUSG00000020386, ENSMUSG00000022841, ENSMUSG00000023236, ENSMUSG00000030704, ENSMUSG00000047187, ENSMUSG00000019998	255	232	18082	4.58469	0.00709508	0.00178009	0.00176253
		GOTERM_BP_DIRECT	GO:0015992~proton transport	8	2.76817	1.62207e-05	ENSMUSG00000004285, ENSMUSG00000013160, ENSMUSG00000033379, ENSMUSG00000050856, ENSMUSG00000064370, ENSMUSG00000019210, ENSMUSG00000039347, ENSMUSG00000021114	255	58	18082	9.78066	0.0211521	0.00427576	0.00423359
		GOTERM_CC_DIRECT	GO:0070062~extracellular exosome	83	28.7197	8.22261e-13	ENSMUSG00000056895, ENSMUSG00000007564, ENSMUSG00000004771, ENSMUSG00000028062, ENSMUSG00000034868, ENSMUSG00000059323, ENSMUSG00000058672, ENSMUSG00000027692, ENSMUSG00000022285, ENSMUSG00000023175, ENSMUSG00000029632, ENSMUSG00000022841, ENSMUSG00000022048, ENSMUSG00000026688, ENSMUSG00000023456, ENSMUSG00000021114, ENSMUSG00000013160, ENSMUSG00000073639, ENSMUSG00000030704, ENSMUSG00000060032,…	273	2674	19662	2.23554	3.00114e-10	3.00125e-10	2.60657e-10
		GOTERM_CC_DIRECT	GO:0016020~membrane	154	53.2872	2.22131e-12	ENSMUSG00000033379, ENSMUSG00000059921, ENSMUSG00000004771, ENSMUSG00000013921, ENSMUSG00000028062, ENSMUSG00000055681, ENSMUSG00000029152, ENSMUSG00000023175, ENSMUSG00000006315, ENSMUSG00000026568, ENSMUSG00000026688, ENSMUSG00000030704, ENSMUSG00000031517, ENSMUSG00000037852, ENSMUSG00000032966, ENSMUSG00000031633, ENSMUSG00000071658, ENSMUSG00000026150, ENSMUSG00000005871, ENSMUSG00000058569,…	273	6998	19662	1.58494	8.10787e-10	4.05389e-10	3.52077e-10
		GOTERM_CC_DIRECT	GO:0070469~respiratory chain	13	4.49827	1.95332e-11	ENSMUSG00000022450, ENSMUSG00000002379, ENSMUSG00000026895, ENSMUSG00000064345, ENSMUSG00000064367, ENSMUSG00000029632, ENSMUSG00000064351, ENSMUSG00000064370, ENSMUSG00000002416, ENSMUSG00000013593, ENSMUSG00000064341, ENSMUSG00000064363, ENSMUSG00000016427	273	58	19662	16.1429	7.12964e-09	2.37654e-09	2.06401e-09
		GOTERM_CC_DIRECT	GO:0030426~growth cone	18	6.22837	8.01539e-11	ENSMUSG00000027581, ENSMUSG00000005871, ENSMUSG00000033981, ENSMUSG00000029121, ENSMUSG00000025410, ENSMUSG00000027500, ENSMUSG00000048895, ENSMUSG00000022044, ENSMUSG00000024501, ENSMUSG00000001175, ENSMUSG00000006304, ENSMUSG00000021288, ENSMUSG00000022048, ENSMUSG00000052727, ENSMUSG00000022812, ENSMUSG00000037032, ENSMUSG00000029291, ENSMUSG00000034675	273	159	19662	8.15343	2.92562e-08	7.31404e-09	6.35219e-09
		GOTERM_CC_DIRECT	GO:0005743~mitochondrial inner membrane	26	8.99654	1.8655e-10	ENSMUSG00000002379, ENSMUSG00000029632, ENSMUSG00000041697, ENSMUSG00000026568, ENSMUSG00000017188, ENSMUSG00000064351, ENSMUSG00000064370, ENSMUSG00000050856, ENSMUSG00000020402, ENSMUSG00000002416, ENSMUSG00000006818, ENSMUSG00000039016, ENSMUSG00000031633, ENSMUSG00000027282, ENSMUSG00000022450, ENSMUSG00000026895, ENSMUSG00000064345, ENSMUSG00000064367, ENSMUSG00000024012, ENSMUSG00000025868,…	273	387	19662	4.83869	6.80906e-08	1.19808e-08	1.04052e-08
		GOTERM_CC_DIRECT	GO:0043209~myelin sheath	19	6.57439	1.96944e-10	ENSMUSG00000006024, ENSMUSG00000030695, ENSMUSG00000029223, ENSMUSG00000051391, ENSMUSG00000029064, ENSMUSG00000044629, ENSMUSG00000006699, ENSMUSG00000041697, ENSMUSG00000008348, ENSMUSG00000022048, ENSMUSG00000026864, ENSMUSG00000022658, ENSMUSG00000020402, ENSMUSG00000015291, ENSMUSG00000072235, ENSMUSG00000006818, ENSMUSG00000031633, ENSMUSG00000030246, ENSMUSG00000034336	273	192	19662	7.12717	7.18845e-08	1.19808e-08	1.04052e-08
		GOTERM_CC_DIRECT	GO:0005829~cytosol	59	20.4152	5.48174e-10	ENSMUSG00000007564, ENSMUSG00000059323, ENSMUSG00000025151, ENSMUSG00000022285, ENSMUSG00000024501, ENSMUSG00000028988, ENSMUSG00000022048, ENSMUSG00000023456, ENSMUSG00000030704, ENSMUSG00000032966, ENSMUSG00000029223, ENSMUSG00000003131, ENSMUSG00000028410, ENSMUSG00000029462, ENSMUSG00000026878, ENSMUSG00000040652, ENSMUSG00000008348, ENSMUSG00000027602, ENSMUSG00000024576, ENSMUSG00000045503,…	273	1784	19662	2.38189	2.00083e-07	2.85833e-08	2.48244e-08
		GOTERM_CC_DIRECT	GO:0048471~perinuclear region of cytoplasm	32	11.0727	9.2437e-09	ENSMUSG00000006651, ENSMUSG00000004771, ENSMUSG00000026341, ENSMUSG00000027692, ENSMUSG00000022285, ENSMUSG00000048895, ENSMUSG00000020440, ENSMUSG00000022884, ENSMUSG00000025917, ENSMUSG00000037032, ENSMUSG00000032826, ENSMUSG00000021939, ENSMUSG00000027581, ENSMUSG00000005871, ENSMUSG00000029840, ENSMUSG00000028410, ENSMUSG00000027500, ENSMUSG00000026878, ENSMUSG00000020671, ENSMUSG00000024953,…	273	692	19662	3.3305	3.37395e-06	4.21744e-07	3.66282e-07
		GOTERM_CC_DIRECT	GO:0005747~mitochondrial respiratory chain complex I	10	3.46021	1.39923e-08	ENSMUSG00000013593, ENSMUSG00000002416, ENSMUSG00000064341, ENSMUSG00000064363, ENSMUSG00000022450, ENSMUSG00000002379, ENSMUSG00000026895, ENSMUSG00000016427, ENSMUSG00000064345, ENSMUSG00000029632	273	47	19662	15.3238	5.10718e-06	5.67466e-07	4.9284e-07
		GOTERM_CC_DIRECT	GO:0043005~neuron projection	24	8.3045	2.34083e-08	ENSMUSG00000027581, ENSMUSG00000059921, ENSMUSG00000005871, ENSMUSG00000033981, ENSMUSG00000031285, ENSMUSG00000026764, ENSMUSG00000027500, ENSMUSG00000064367, ENSMUSG00000022044, ENSMUSG00000001175, ENSMUSG00000006699, ENSMUSG00000006304, ENSMUSG00000021288, ENSMUSG00000022456, ENSMUSG00000022048, ENSMUSG00000020894, ENSMUSG00000013160, ENSMUSG00000042453, ENSMUSG00000015291, ENSMUSG00000063077,…	273	420	19662	4.11554	8.54399e-06	8.54403e-07	7.42043e-07
		GOTERM_CC_DIRECT	GO:0043025~neuronal cell body	27	9.34256	3.01787e-08	ENSMUSG00000040407, ENSMUSG00000025576, ENSMUSG00000048895, ENSMUSG00000006699, ENSMUSG00000022048, ENSMUSG00000024109, ENSMUSG00000037032, ENSMUSG00000034160, ENSMUSG00000031517, ENSMUSG00000037852, ENSMUSG00000015222, ENSMUSG00000005871, ENSMUSG00000008301, ENSMUSG00000029223, ENSMUSG00000033981, ENSMUSG00000029121, ENSMUSG00000027500, ENSMUSG00000021288, ENSMUSG00000052727, ENSMUSG00000022812,…	273	534	19662	3.64156	1.10152e-05	1.00138e-06	8.69694e-07
		GOTERM_CC_DIRECT	GO:0005737~cytoplasm	136	47.0588	3.72142e-08	ENSMUSG00000056895, ENSMUSG00000004771, ENSMUSG00000013921, ENSMUSG00000055681, ENSMUSG00000058672, ENSMUSG00000028988, ENSMUSG00000001783, ENSMUSG00000025917, ENSMUSG00000045193, ENSMUSG00000010097, ENSMUSG00000032966, ENSMUSG00000005871, ENSMUSG00000021262, ENSMUSG00000000581, ENSMUSG00000008348, ENSMUSG00000027805, ENSMUSG00000020612, ENSMUSG00000063077, ENSMUSG00000006651, ENSMUSG00000053560,…	273	6631	19662	1.47715	1.35831e-05	1.13193e-06	9.83074e-07
		GOTERM_CC_DIRECT	GO:0005739~mitochondrion	52	17.9931	1.49822e-07	ENSMUSG00000004771, ENSMUSG00000029152, ENSMUSG00000022285, ENSMUSG00000023175, ENSMUSG00000029632, ENSMUSG00000026568, ENSMUSG00000022841, ENSMUSG00000022048, ENSMUSG00000064351, ENSMUSG00000019428, ENSMUSG00000031633, ENSMUSG00000026150, ENSMUSG00000030695, ENSMUSG00000027282, ENSMUSG00000028410, ENSMUSG00000064367, ENSMUSG00000024012, ENSMUSG00000025868, ENSMUSG00000063077, ENSMUSG00000064363,…	273	1721	19662	2.17614	5.46834e-05	4.20653e-06	3.65335e-06
		GOTERM_CC_DIRECT	GO:0005874~microtubule	18	6.22837	3.37173e-06	ENSMUSG00000005871, ENSMUSG00000031285, ENSMUSG00000058672, ENSMUSG00000006095, ENSMUSG00000025410, ENSMUSG00000026764, ENSMUSG00000021288, ENSMUSG00000027602, ENSMUSG00000022048, ENSMUSG00000047459, ENSMUSG00000052727, ENSMUSG00000022812, ENSMUSG00000045136, ENSMUSG00000000600, ENSMUSG00000063077, ENSMUSG00000072235, ENSMUSG00000018567, ENSMUSG00000015222	273	327	19662	3.96451	0.00122992	8.79057e-05	7.63455e-05
		GOTERM_CC_DIRECT	GO:0005768~endosome	23	7.95848	7.59716e-06	ENSMUSG00000033379, ENSMUSG00000004771, ENSMUSG00000028062, ENSMUSG00000059323, ENSMUSG00000029152, ENSMUSG00000079477, ENSMUSG00000029462, ENSMUSG00000027692, ENSMUSG00000027500, ENSMUSG00000026878, ENSMUSG00000029126, ENSMUSG00000020297, ENSMUSG00000020671, ENSMUSG00000028879, ENSMUSG00000006304, ENSMUSG00000000605, ENSMUSG00000028618, ENSMUSG00000019210, ENSMUSG00000033916, ENSMUSG00000019998,…	273	544	19662	3.04505	0.00276913	0.000184864	0.000160553
		GOTERM_CC_DIRECT	GO:0043234~protein complex	24	8.3045	2.29927e-05	ENSMUSG00000005871, ENSMUSG00000030695, ENSMUSG00000004771, ENSMUSG00000034868, ENSMUSG00000033981, ENSMUSG00000025151, ENSMUSG00000022285, ENSMUSG00000022048, ENSMUSG00000013160, ENSMUSG00000024109, ENSMUSG00000064370, ENSMUSG00000022812, ENSMUSG00000020402, ENSMUSG00000020644, ENSMUSG00000020612, ENSMUSG00000000600, ENSMUSG00000015291, ENSMUSG00000037032, ENSMUSG00000021846, ENSMUSG00000019054,…	273	628	19662	2.75243	0.00835731	0.00052452	0.000455542
		GOTERM_CC_DIRECT	GO:0043195~terminal bouton	10	3.46021	2.76889e-05	ENSMUSG00000006024, ENSMUSG00000027805, ENSMUSG00000033981, ENSMUSG00000022957, ENSMUSG00000079477, ENSMUSG00000019998, ENSMUSG00000031840, ENSMUSG00000022841, ENSMUSG00000022048, ENSMUSG00000020894	273	113	19662	6.37363	0.0100557	0.000594496	0.000516316
		GOTERM_CC_DIRECT	GO:0005790~smooth endoplasmic reticulum	6	2.07612	4.41843e-05	ENSMUSG00000003814, ENSMUSG00000021087, ENSMUSG00000029616, ENSMUSG00000018567, ENSMUSG00000015222, ENSMUSG00000026864	273	29	19662	14.9011	0.0159983	0.00089596	0.000778135
		GOTERM_CC_DIRECT	GO:0005794~Golgi apparatus	35	12.1107	4.83646e-05	ENSMUSG00000006651, ENSMUSG00000005881, ENSMUSG00000004771, ENSMUSG00000013921, ENSMUSG00000055681, ENSMUSG00000040407, ENSMUSG00000079477, ENSMUSG00000003380, ENSMUSG00000022044, ENSMUSG00000020440, ENSMUSG00000028847, ENSMUSG00000020386, ENSMUSG00000030704, ENSMUSG00000034243, ENSMUSG00000037852, ENSMUSG00000032549, ENSMUSG00000027581, ENSMUSG00000058569, ENSMUSG00000032112, ENSMUSG00000027500,…	273	1190	19662	2.11829	0.0174986	0.000929109	0.000806925
		GOTERM_CC_DIRECT	GO:0008021~synaptic vesicle	10	3.46021	6.53447e-05	ENSMUSG00000013160, ENSMUSG00000026150, ENSMUSG00000032112, ENSMUSG00000020402, ENSMUSG00000033981, ENSMUSG00000025917, ENSMUSG00000003380, ENSMUSG00000031447, ENSMUSG00000031840, ENSMUSG00000020894	273	126	19662	5.71603	0.0235694	0.00119254	0.00103571
		GOTERM_CC_DIRECT	GO:0031982~vesicle	11	3.80623	9.85204e-05	ENSMUSG00000024109, ENSMUSG00000004771, ENSMUSG00000051391, ENSMUSG00000025410, ENSMUSG00000027500, ENSMUSG00000090841, ENSMUSG00000019998, ENSMUSG00000021288, ENSMUSG00000028879, ENSMUSG00000031447, ENSMUSG00000020894	273	164	19662	4.83074	0.0353228	0.00160224	0.00139153
		GOTERM_CC_DIRECT	GO:0030027~lamellipodium	11	3.80623	9.85204e-05	ENSMUSG00000033940, ENSMUSG00000005871, ENSMUSG00000026341, ENSMUSG00000037032, ENSMUSG00000022957, ENSMUSG00000028843, ENSMUSG00000027500, ENSMUSG00000029291, ENSMUSG00000021262, ENSMUSG00000024501, ENSMUSG00000034675	273	164	19662	4.83074	0.0353228	0.00160224	0.00139153
		GOTERM_CC_DIRECT	GO:0031410~cytoplasmic vesicle	23	7.95848	0.000100963	ENSMUSG00000026150, ENSMUSG00000004771, ENSMUSG00000055681, ENSMUSG00000079477, ENSMUSG00000003380, ENSMUSG00000028478, ENSMUSG00000032181, ENSMUSG00000026878, ENSMUSG00000020297, ENSMUSG00000020671, ENSMUSG00000021288, ENSMUSG00000024953, ENSMUSG00000027602, ENSMUSG00000020894, ENSMUSG00000025917, ENSMUSG00000063077, ENSMUSG00000030704, ENSMUSG00000037852, ENSMUSG00000032549, ENSMUSG00000018567,…	273	646	19662	2.56425	0.0361825	0.00160224	0.00139153
		GOTERM_CC_DIRECT	GO:0030425~dendrite	19	6.57439	0.000173931	ENSMUSG00000005871, ENSMUSG00000032112, ENSMUSG00000033981, ENSMUSG00000029064, ENSMUSG00000031285, ENSMUSG00000029121, ENSMUSG00000048895, ENSMUSG00000022048, ENSMUSG00000052727, ENSMUSG00000022812, ENSMUSG00000042453, ENSMUSG00000016541, ENSMUSG00000064341, ENSMUSG00000029291, ENSMUSG00000037852, ENSMUSG00000015222, ENSMUSG00000033998, ENSMUSG00000031447, ENSMUSG00000071658	273	490	19662	2.79269	0.0615167	0.0026452	0.00229734
		GOTERM_CC_DIRECT	GO:0030424~axon	16	5.53633	0.000213207	ENSMUSG00000027581, ENSMUSG00000005871, ENSMUSG00000004771, ENSMUSG00000029223, ENSMUSG00000029840, ENSMUSG00000027500, ENSMUSG00000048895, ENSMUSG00000022044, ENSMUSG00000021288, ENSMUSG00000022048, ENSMUSG00000052727, ENSMUSG00000022812, ENSMUSG00000042453, ENSMUSG00000029291, ENSMUSG00000019647, ENSMUSG00000031840	273	370	19662	3.11446	0.0748771	0.00311282	0.00270346
		GOTERM_CC_DIRECT	GO:0045335~phagocytic vesicle	6	2.07612	0.000243513	ENSMUSG00000004771, ENSMUSG00000079477, ENSMUSG00000003814, ENSMUSG00000026878, ENSMUSG00000028879, ENSMUSG00000031447	273	41	19662	10.5398	0.0850567	0.00341855	0.00296899
3		GOTERM_CC_DIRECT	GO:0005634~nucleus	43	68.254	1.60401e-10	ENSMUSG00000057522, ENSMUSG00000059689, ENSMUSG00000086503, ENSMUSG00000031197, ENSMUSG00000021270, ENSMUSG00000015804, ENSMUSG00000071054, ENSMUSG00000022141, ENSMUSG00000027599, ENSMUSG00000096472, ENSMUSG00000000399, ENSMUSG00000021178, ENSMUSG00000020248, ENSMUSG00000025813, ENSMUSG00000020349, ENSMUSG00000020923, ENSMUSG00000005506, ENSMUSG00000069565, ENSMUSG00000016559, ENSMUSG00000019505,…	60	6019	19662	2.3411	2.77494e-08	2.77494e-08	2.6787e-08
		GOTERM_CC_DIRECT	GO:0005654~nucleoplasm	22	34.9206	8.34076e-08	ENSMUSG00000032212, ENSMUSG00000004980, ENSMUSG00000021270, ENSMUSG00000020171, ENSMUSG00000071054, ENSMUSG00000025982, ENSMUSG00000096472, ENSMUSG00000000399, ENSMUSG00000002524, ENSMUSG00000027201, ENSMUSG00000021178, ENSMUSG00000060743, ENSMUSG00000022634, ENSMUSG00000020248, ENSMUSG00000022635, ENSMUSG00000005506, ENSMUSG00000069565, ENSMUSG00000019373, ENSMUSG00000029290, ENSMUSG00000016559,…	60	1935	19662	3.72579	1.44294e-05	7.21476e-06	6.96454e-06
4		GOTERM_CC_DIRECT	GO:0005737~cytoplasm	48	67.6056	1.19193e-09	ENSMUSG00000027011, ENSMUSG00000052033, ENSMUSG00000007041, ENSMUSG00000028249, ENSMUSG00000024387, ENSMUSG00000027533, ENSMUSG00000022185, ENSMUSG00000022024, ENSMUSG00000020486, ENSMUSG00000022400, ENSMUSG00000026728, ENSMUSG00000017485, ENSMUSG00000001847, ENSMUSG00000024604, ENSMUSG00000022427, ENSMUSG00000017421, ENSMUSG00000037373, ENSMUSG00000029838, ENSMUSG00000001525, ENSMUSG00000037058,…	68	6631	19662	2.09306	2.33618e-07	2.33618e-07	2.26467e-07
		GOTERM_CC_DIRECT	GO:0070062~extracellular exosome	27	38.0282	2.46099e-07	ENSMUSG00000032024, ENSMUSG00000025393, ENSMUSG00000007041, ENSMUSG00000028249, ENSMUSG00000024387, ENSMUSG00000027852, ENSMUSG00000027533, ENSMUSG00000026728, ENSMUSG00000001847, ENSMUSG00000001525, ENSMUSG00000020849, ENSMUSG00000030007, ENSMUSG00000030298, ENSMUSG00000032330, ENSMUSG00000059796, ENSMUSG00000027523, ENSMUSG00000005779, ENSMUSG00000000563, ENSMUSG00000028832, ENSMUSG00000027940,…	68	2674	19662	2.91959	4.82342e-05	2.41177e-05	2.33794e-05
		GOTERM_CC_DIRECT	GO:0005634~nucleus	37	52.1127	6.74286e-05	ENSMUSG00000054452, ENSMUSG00000032187, ENSMUSG00000025393, ENSMUSG00000027011, ENSMUSG00000052033, ENSMUSG00000007041, ENSMUSG00000028249, ENSMUSG00000024387, ENSMUSG00000022185, ENSMUSG00000096210, ENSMUSG00000022024, ENSMUSG00000020069, ENSMUSG00000022400, ENSMUSG00000017485, ENSMUSG00000001847, ENSMUSG00000024604, ENSMUSG00000017421, ENSMUSG00000037373, ENSMUSG00000001525, ENSMUSG00000038762,…	68	6019	19662	1.77744	0.0131295	0.00440534	0.00427048
5		GOTERM_CC_DIRECT	GO:0005829~cytosol	13	39.3939	5.49e-06	ENSMUSG00000028692, ENSMUSG00000029059, ENSMUSG00000028452, ENSMUSG00000005161, ENSMUSG00000029405, ENSMUSG00000022553, ENSMUSG00000087260, ENSMUSG00000023832, ENSMUSG00000023944, ENSMUSG00000020803, ENSMUSG00000015656, ENSMUSG00000032458, ENSMUSG00000034994	31	1784	19662	4.62184	0.000559	0.00056	0.000543
		GOTERM_CC_DIRECT	GO:0070062~extracellular exosome	15	45.4545	1.22e-05	ENSMUSG00000028692, ENSMUSG00000029059, ENSMUSG00000028452, ENSMUSG00000005161, ENSMUSG00000021242, ENSMUSG00000023169, ENSMUSG00000023832, ENSMUSG00000025428, ENSMUSG00000023944, ENSMUSG00000050708, ENSMUSG00000031818, ENSMUSG00000042043, ENSMUSG00000020803, ENSMUSG00000015656, ENSMUSG00000034994	31	2674	19662	3.55792	0.00124131	0.000621	0.000603
6	Protein biogenesis	GOTERM_BP_DIRECT	GO:0006412~translation	97	33.564	8.13e-90	ENSMUSG00000058558, ENSMUSG00000060636, ENSMUSG00000020460, ENSMUSG00000048758, ENSMUSG00000024829, ENSMUSG00000090733, ENSMUSG00000074129, ENSMUSG00000071415, ENSMUSG00000032399, ENSMUSG00000079641, ENSMUSG00000058600, ENSMUSG00000012848, ENSMUSG00000000740, ENSMUSG00000003970, ENSMUSG00000044533, ENSMUSG00000090862, ENSMUSG00000039221, ENSMUSG00000037563, ENSMUSG00000070319, ENSMUSG00000073702,…	278	401	18082	15.7336	9.81e-87	9.81e-87	9.59e-87
		GOTERM_BP_DIRECT	GO:0000028~ribosomal small subunit assembly	12	4.15225	2.72e-15	ENSMUSG00000067288, ENSMUSG00000044533, ENSMUSG00000024608, ENSMUSG00000036781, ENSMUSG00000012848, ENSMUSG00000009927, ENSMUSG00000032518, ENSMUSG00000040952, ENSMUSG00000090733, ENSMUSG00000063457, ENSMUSG00000052146, ENSMUSG00000061787	278	21	18082	37.1675	3.22e-12	1.64e-12	1.6e-12
		GOTERM_BP_DIRECT	GO:0002181~cytoplasmic translation	13	4.49827	5.35e-14	ENSMUSG00000060636, ENSMUSG00000007892, ENSMUSG00000060938, ENSMUSG00000029614, ENSMUSG00000043716, ENSMUSG00000003970, ENSMUSG00000048758, ENSMUSG00000047215, ENSMUSG00000067274, ENSMUSG00000028936, ENSMUSG00000025508, ENSMUSG00000039221, ENSMUSG00000073702	278	34	18082	24.8694	6.46e-11	2.15e-11	2.1e-11
		GOTERM_BP_DIRECT	GO:0006364~rRNA processing	19	6.57439	7.9e-13	ENSMUSG00000058558, ENSMUSG00000060636, ENSMUSG00000025290, ENSMUSG00000027133, ENSMUSG00000060938, ENSMUSG00000028495, ENSMUSG00000040952, ENSMUSG00000063457, ENSMUSG00000061477, ENSMUSG00000043716, ENSMUSG00000025794, ENSMUSG00000061787, ENSMUSG00000059291, ENSMUSG00000001056, ENSMUSG00000004268, ENSMUSG00000046865, ENSMUSG00000067288, ENSMUSG00000028729, ENSMUSG00000037563	278	126	18082	9.8081	9.53e-10	2.38e-10	2.33e-10
		GOTERM_BP_DIRECT	GO:0006457~protein folding	18	6.22837	1.16e-11	ENSMUSG00000032383, ENSMUSG00000029198, ENSMUSG00000025980, ENSMUSG00000020571, ENSMUSG00000028367, ENSMUSG00000022234, ENSMUSG00000024359, ENSMUSG00000025613, ENSMUSG00000006412, ENSMUSG00000027804, ENSMUSG00000001416, ENSMUSG00000019471, ENSMUSG00000007739, ENSMUSG00000020949, ENSMUSG00000031701, ENSMUSG00000073676, ENSMUSG00000034024, ENSMUSG00000030357	278	128	18082	9.1467	1.4e-08	2.79e-09	2.73e-09
		GOTERM_BP_DIRECT	GO:0008380~RNA splicing	23	7.95848	2.17e-11	ENSMUSG00000008333, ENSMUSG00000040824, ENSMUSG00000020180, ENSMUSG00000022283, ENSMUSG00000061479, ENSMUSG00000037070, ENSMUSG00000061613, ENSMUSG00000027404, ENSMUSG00000021500, ENSMUSG00000021039, ENSMUSG00000021546, ENSMUSG00000042079, ENSMUSG00000028639, ENSMUSG00000020018, ENSMUSG00000037361, ENSMUSG00000061360, ENSMUSG00000031848, ENSMUSG00000060373, ENSMUSG00000034120, ENSMUSG00000016921,…	278	241	18082	6.20744	2.62e-08	4.37e-09	4.27e-09
		GOTERM_BP_DIRECT	GO:0042274~ribosomal small subunit biogenesis	9	3.11419	1.79e-10	ENSMUSG00000067288, ENSMUSG00000025290, ENSMUSG00000057113, ENSMUSG00000028495, ENSMUSG00000040952, ENSMUSG00000063457, ENSMUSG00000037563, ENSMUSG00000061477, ENSMUSG00000061787	278	19	18082	30.8099	2.16e-07	3.09e-08	3.02e-08
		GOTERM_BP_DIRECT	GO:0006397~mRNA processing	24	8.3045	1.02e-09	ENSMUSG00000008333, ENSMUSG00000040824, ENSMUSG00000020180, ENSMUSG00000022283, ENSMUSG00000061479, ENSMUSG00000037070, ENSMUSG00000061613, ENSMUSG00000027404, ENSMUSG00000021500, ENSMUSG00000021039, ENSMUSG00000021546, ENSMUSG00000042079, ENSMUSG00000028639, ENSMUSG00000020018, ENSMUSG00000037361, ENSMUSG00000061360, ENSMUSG00000031848, ENSMUSG00000060373, ENSMUSG00000034120, ENSMUSG00000016921,…	278	322	18082	4.84794	1.23e-06	1.54e-07	1.5e-07
		GOTERM_BP_DIRECT	GO:0042273~ribosomal large subunit biogenesis	9	3.11419	1.63e-09	ENSMUSG00000060636, ENSMUSG00000028729, ENSMUSG00000058558, ENSMUSG00000057113, ENSMUSG00000060938, ENSMUSG00000043716, ENSMUSG00000025794, ENSMUSG00000059291, ENSMUSG00000027613	278	24	18082	24.3912	1.97e-06	2.19e-07	2.14e-07
		GOTERM_BP_DIRECT	GO:0001731~formation of translation preinitiation complex	9	3.11419	2.37e-09	ENSMUSG00000044533, ENSMUSG00000033047, ENSMUSG00000028798, ENSMUSG00000070319, ENSMUSG00000024991, ENSMUSG00000053565, ENSMUSG00000027170, ENSMUSG00000031029, ENSMUSG00000016554	278	25	18082	23.4155	2.86e-06	2.86e-07	2.79e-07
		GOTERM_BP_DIRECT	GO:0000027~ribosomal large subunit assembly	9	3.11419	3.37e-09	ENSMUSG00000058546, ENSMUSG00000024902, ENSMUSG00000058558, ENSMUSG00000008682, ENSMUSG00000029614, ENSMUSG00000060036, ENSMUSG00000098274, ENSMUSG00000038900, ENSMUSG00000059291	278	26	18082	22.5149	4.07e-06	3.7e-07	3.62e-07
		GOTERM_BP_DIRECT	GO:0006413~translational initiation	11	3.80623	8e-09	ENSMUSG00000021116, ENSMUSG00000033047, ENSMUSG00000028798, ENSMUSG00000070319, ENSMUSG00000024991, ENSMUSG00000053565, ENSMUSG00000027170, ENSMUSG00000031029, ENSMUSG00000016554, ENSMUSG00000027613, ENSMUSG00000067194	278	54	18082	13.2495	9.65e-06	8.04e-07	7.86e-07
		GOTERM_BP_DIRECT	GO:0050821~protein stabilization	15	5.19031	1.03e-08	ENSMUSG00000004264, ENSMUSG00000057113, ENSMUSG00000059552, ENSMUSG00000032383, ENSMUSG00000026021, ENSMUSG00000028964, ENSMUSG00000018293, ENSMUSG00000025980, ENSMUSG00000022234, ENSMUSG00000025613, ENSMUSG00000020167, ENSMUSG00000001416, ENSMUSG00000019471, ENSMUSG00000007739, ENSMUSG00000034024	278	128	18082	7.62225	1.25e-05	9.59e-07	9.37e-07
		GOTERM_BP_DIRECT	GO:0000398~mRNA splicing, via spliceosome	14	4.84429	1.7e-08	ENSMUSG00000008333, ENSMUSG00000057278, ENSMUSG00000057130, ENSMUSG00000061479, ENSMUSG00000061613, ENSMUSG00000027404, ENSMUSG00000021500, ENSMUSG00000021039, ENSMUSG00000020018, ENSMUSG00000037361, ENSMUSG00000061360, ENSMUSG00000060373, ENSMUSG00000078348, ENSMUSG00000059208	278	112	18082	8.1304	2.05e-05	1.47e-06	1.43e-06
		GOTERM_BP_DIRECT	GO:1904874~positive regulation of telomerase RNA localization to Cajal body	7	2.42215	5.46e-08	ENSMUSG00000027133, ENSMUSG00000001416, ENSMUSG00000007739, ENSMUSG00000034024, ENSMUSG00000022234, ENSMUSG00000025613, ENSMUSG00000001056	278	15	18082	30.3535	6.59e-05	4.39e-06	4.29e-06
		GOTERM_BP_DIRECT	GO:0042254~ribosome biogenesis	12	4.15225	1.13e-07	ENSMUSG00000067288, ENSMUSG00000028729, ENSMUSG00000067274, ENSMUSG00000027133, ENSMUSG00000026020, ENSMUSG00000018446, ENSMUSG00000008668, ENSMUSG00000062006, ENSMUSG00000027613, ENSMUSG00000001056, ENSMUSG00000062647, ENSMUSG00000004268	278	89	18082	8.76987	0.000137	8.56e-06	8.37e-06
		GOTERM_BP_DIRECT	GO:0006446~regulation of translational initiation	8	2.76817	5.58e-07	ENSMUSG00000033047, ENSMUSG00000028798, ENSMUSG00000070319, ENSMUSG00000024991, ENSMUSG00000053565, ENSMUSG00000027170, ENSMUSG00000031029, ENSMUSG00000016554	278	33	18082	15.768	0.000673	3.96e-05	3.87e-05
		GOTERM_BP_DIRECT	GO:0000387~spliceosomal snRNP assembly	7	2.42215	2.18e-06	ENSMUSG00000020018, ENSMUSG00000025439, ENSMUSG00000040824, ENSMUSG00000020180, ENSMUSG00000057278, ENSMUSG00000031848, ENSMUSG00000027404	278	26	18082	17.5116	0.00262595	0.000146	0.000143
		GOTERM_BP_DIRECT	GO:0000462~maturation of SSU-rRNA from tricistronic rRNA transcript (SSU-rRNA, 5.8S rRNA, LSU-rRNA)	7	2.42215	3.47e-06	ENSMUSG00000025290, ENSMUSG00000047675, ENSMUSG00000024608, ENSMUSG00000040952, ENSMUSG00000037563, ENSMUSG00000019897, ENSMUSG00000004268	278	28	18082	16.2608	0.00418453	0.000217	0.000212
		GOTERM_BP_DIRECT	GO:1904871~positive regulation of protein localization to Cajal body	5	1.7301	3.59e-06	ENSMUSG00000001416, ENSMUSG00000007739, ENSMUSG00000034024, ENSMUSG00000022234, ENSMUSG00000025613	278	8	18082	40.652	0.00432907	0.000217	0.000212
		GOTERM_BP_DIRECT	GO:0048025~negative regulation of mRNA splicing, via spliceosome	6	2.07612	3.36e-05	ENSMUSG00000021546, ENSMUSG00000057113, ENSMUSG00000023495, ENSMUSG00000016921, ENSMUSG00000018446, ENSMUSG00000037070	278	25	18082	15.6104	0.0397786	0.00190727	0.00186461
		GOTERM_BP_DIRECT	GO:0075525~viral translational termination-reinitiation	4	1.38408	3.48e-05	ENSMUSG00000033047, ENSMUSG00000070319, ENSMUSG00000024991, ENSMUSG00000016554	278	5	18082	52.0345	0.0410926	0.00190727	0.00186461
		GOTERM_CC_DIRECT	GO:0030529~intracellular ribonucleoprotein complex	95	32.872	3.79e-99	ENSMUSG00000058558, ENSMUSG00000060636, ENSMUSG00000008333, ENSMUSG00000040824, ENSMUSG00000027133, ENSMUSG00000020180, ENSMUSG00000022283, ENSMUSG00000026087, ENSMUSG00000106918, ENSMUSG00000023495, ENSMUSG00000020460, ENSMUSG00000025794, ENSMUSG00000060036, ENSMUSG00000024902, ENSMUSG00000047215, ENSMUSG00000024829, ENSMUSG00000046364, ENSMUSG00000017404, ENSMUSG00000030744, ENSMUSG00000038900,…	286	320	19662	20.4096	1.15e-96	5.88e-97	4.82e-97
		GOTERM_CC_DIRECT	GO:0005840~ribosome	81	28.0277	3.87e-99	ENSMUSG00000058558, ENSMUSG00000060636, ENSMUSG00000026087, ENSMUSG00000106918, ENSMUSG00000020460, ENSMUSG00000025794, ENSMUSG00000060036, ENSMUSG00000048758, ENSMUSG00000021116, ENSMUSG00000024902, ENSMUSG00000047215, ENSMUSG00000024829, ENSMUSG00000046364, ENSMUSG00000090733, ENSMUSG00000017404, ENSMUSG00000030744, ENSMUSG00000038900, ENSMUSG00000074129, ENSMUSG00000071415, ENSMUSG00000079641,…	286	188	19662	29.6203	1.18e-96	5.88e-97	4.82e-97
		GOTERM_CC_DIRECT	GO:0022625~cytosolic large ribosomal subunit	44	15.2249	3.16e-55	ENSMUSG00000057841, ENSMUSG00000058558, ENSMUSG00000060636, ENSMUSG00000079435, ENSMUSG00000060938, ENSMUSG00000029614, ENSMUSG00000005846, ENSMUSG00000061983, ENSMUSG00000043716, ENSMUSG00000060036, ENSMUSG00000025794, ENSMUSG00000098274, ENSMUSG00000062997, ENSMUSG00000048758, ENSMUSG00000059070, ENSMUSG00000047215, ENSMUSG00000041453, ENSMUSG00000046364, ENSMUSG00000017404, ENSMUSG00000038900,…	286	91	19662	33.2409	9.59e-53	3.2e-53	2.62e-53
		GOTERM_CC_DIRECT	GO:0022627~cytosolic small ribosomal subunit	33	11.4187	5.87e-46	ENSMUSG00000006333, ENSMUSG00000025290, ENSMUSG00000009927, ENSMUSG00000061983, ENSMUSG00000020460, ENSMUSG00000061787, ENSMUSG00000067288, ENSMUSG00000024608, ENSMUSG00000047675, ENSMUSG00000036781, ENSMUSG00000003429, ENSMUSG00000090733, ENSMUSG00000030744, ENSMUSG00000031320, ENSMUSG00000008683, ENSMUSG00000028234, ENSMUSG00000025362, ENSMUSG00000012848, ENSMUSG00000028495, ENSMUSG00000040952,…	286	53	19662	42.8055	1.78e-43	4.46e-44	3.65e-44
		GOTERM_CC_DIRECT	GO:0070062~extracellular exosome	122	42.2145	1.45e-33	ENSMUSG00000058558, ENSMUSG00000060636, ENSMUSG00000025351, ENSMUSG00000020180, ENSMUSG00000020460, ENSMUSG00000073676, ENSMUSG00000032324, ENSMUSG00000071415, ENSMUSG00000031068, ENSMUSG00000028691, ENSMUSG00000032399, ENSMUSG00000004264, ENSMUSG00000058600, ENSMUSG00000012848, ENSMUSG00000025980, ENSMUSG00000020571, ENSMUSG00000022234, ENSMUSG00000060126, ENSMUSG00000027404, ENSMUSG00000044533,…	286	2674	19662	3.13661	4.42e-31	8.84e-32	7.24e-32
		GOTERM_CC_DIRECT	GO:0015935~small ribosomal subunit	21	7.26644	7.58e-31	ENSMUSG00000006333, ENSMUSG00000025290, ENSMUSG00000031320, ENSMUSG00000028234, ENSMUSG00000025362, ENSMUSG00000057113, ENSMUSG00000012848, ENSMUSG00000009927, ENSMUSG00000028495, ENSMUSG00000063457, ENSMUSG00000020460, ENSMUSG00000008668, ENSMUSG00000049517, ENSMUSG00000067288, ENSMUSG00000044533, ENSMUSG00000038274, ENSMUSG00000039001, ENSMUSG00000032518, ENSMUSG00000037563, ENSMUSG00000030744,…	286	29	19662	49.7832	2.3e-28	3.84e-29	3.15e-29
		GOTERM_CC_DIRECT	GO:0005730~nucleolus	66	22.8374	2.11e-29	ENSMUSG00000030980, ENSMUSG00000058558, ENSMUSG00000055762, ENSMUSG00000008333, ENSMUSG00000038628, ENSMUSG00000063787, ENSMUSG00000020460, ENSMUSG00000060036, ENSMUSG00000027613, ENSMUSG00000022205, ENSMUSG00000047215, ENSMUSG00000061360, ENSMUSG00000017404, ENSMUSG00000030744, ENSMUSG00000038900, ENSMUSG00000074129, ENSMUSG00000071415, ENSMUSG00000028691, ENSMUSG00000032399, ENSMUSG00000037805,…	286	842	19662	5.38882	6.43e-27	9.18e-28	7.52e-28
		GOTERM_CC_DIRECT	GO:0005925~focal adhesion	45	15.5709	1.79e-26	ENSMUSG00000058558, ENSMUSG00000006333, ENSMUSG00000022283, ENSMUSG00000032383, ENSMUSG00000029614, ENSMUSG00000043716, ENSMUSG00000060036, ENSMUSG00000061787, ENSMUSG00000059070, ENSMUSG00000047215, ENSMUSG00000024608, ENSMUSG00000047675, ENSMUSG00000003429, ENSMUSG00000017404, ENSMUSG00000030744, ENSMUSG00000038900, ENSMUSG00000074129, ENSMUSG00000071415, ENSMUSG00000032399, ENSMUSG00000037805,…	286	391	19662	7.9122	5.44e-24	6.81e-25	5.57e-25
		GOTERM_CC_DIRECT	GO:0005634~nucleus	169	58.4775	1.6e-23	ENSMUSG00000058799, ENSMUSG00000058558, ENSMUSG00000031198, ENSMUSG00000008333, ENSMUSG00000026281, ENSMUSG00000020180, ENSMUSG00000027133, ENSMUSG00000029394, ENSMUSG00000020460, ENSMUSG00000021039, ENSMUSG00000071655, ENSMUSG00000074129, ENSMUSG00000031068, ENSMUSG00000028691, ENSMUSG00000032399, ENSMUSG00000004264, ENSMUSG00000032397, ENSMUSG00000000184, ENSMUSG00000058600, ENSMUSG00000057113,…	286	6019	19662	1.9303	4.85e-21	5.39e-22	4.41e-22
		GOTERM_CC_DIRECT	GO:0031012~extracellular matrix	33	11.4187	5.07e-19	ENSMUSG00000060636, ENSMUSG00000016319, ENSMUSG00000009927, ENSMUSG00000061787, ENSMUSG00000047215, ENSMUSG00000024608, ENSMUSG00000003429, ENSMUSG00000030744, ENSMUSG00000034024, ENSMUSG00000038900, ENSMUSG00000059208, ENSMUSG00000071415, ENSMUSG00000028691, ENSMUSG00000058600, ENSMUSG00000008683, ENSMUSG00000028234, ENSMUSG00000012848, ENSMUSG00000032294, ENSMUSG00000040952, ENSMUSG00000061477,…	286	294	19662	7.71664	1.54e-16	1.54e-17	1.26e-17
		GOTERM_CC_DIRECT	GO:0005737~cytoplasm	167	57.7855	8.37e-18	ENSMUSG00000058799, ENSMUSG00000058558, ENSMUSG00000025351, ENSMUSG00000020180, ENSMUSG00000020460, ENSMUSG00000021039, ENSMUSG00000071655, ENSMUSG00000073676, ENSMUSG00000074129, ENSMUSG00000071415, ENSMUSG00000031068, ENSMUSG00000028691, ENSMUSG00000032399, ENSMUSG00000004264, ENSMUSG00000032397, ENSMUSG00000000184, ENSMUSG00000058600, ENSMUSG00000057113, ENSMUSG00000064326, ENSMUSG00000025980,…	286	6631	19662	1.73141	2.54e-15	2.31e-16	1.89e-16
		GOTERM_CC_DIRECT	GO:0015934~large ribosomal subunit	10	3.46021	1.08e-12	ENSMUSG00000032399, ENSMUSG00000037805, ENSMUSG00000046364, ENSMUSG00000057113, ENSMUSG00000060938, ENSMUSG00000026087, ENSMUSG00000003970, ENSMUSG00000033845, ENSMUSG00000074129, ENSMUSG00000062328	286	18	19662	38.1935	3.28e-10	2.74e-11	2.24e-11
		GOTERM_CC_DIRECT	GO:0033290~eukaryotic 48S preinitiation complex	9	3.11419	1.04e-11	ENSMUSG00000021116, ENSMUSG00000033047, ENSMUSG00000028798, ENSMUSG00000070319, ENSMUSG00000024991, ENSMUSG00000053565, ENSMUSG00000027170, ENSMUSG00000031029, ENSMUSG00000016554	286	15	19662	41.249	3.17e-09	2.43e-10	1.99e-10
		GOTERM_CC_DIRECT	GO:0005681~spliceosomal complex	18	6.22837	1.34e-11	ENSMUSG00000008333, ENSMUSG00000040824, ENSMUSG00000020180, ENSMUSG00000022283, ENSMUSG00000057130, ENSMUSG00000061479, ENSMUSG00000061613, ENSMUSG00000027404, ENSMUSG00000021039, ENSMUSG00000021546, ENSMUSG00000042079, ENSMUSG00000020018, ENSMUSG00000061360, ENSMUSG00000031848, ENSMUSG00000060373, ENSMUSG00000034120, ENSMUSG00000078348, ENSMUSG00000059208	286	136	19662	9.09903	4.08e-09	2.92e-10	2.39e-10
		GOTERM_CC_DIRECT	GO:0034709~methylosome	8	2.76817	9.3e-11	ENSMUSG00000020018, ENSMUSG00000025439, ENSMUSG00000040824, ENSMUSG00000020180, ENSMUSG00000057278, ENSMUSG00000109324, ENSMUSG00000021131, ENSMUSG00000027404	286	12	19662	45.8322	2.83e-08	1.88e-09	1.54e-09
		GOTERM_CC_DIRECT	GO:0071013~catalytic step 2 spliceosome	15	5.19031	1.09e-10	ENSMUSG00000008333, ENSMUSG00000040824, ENSMUSG00000020180, ENSMUSG00000057278, ENSMUSG00000022283, ENSMUSG00000037070, ENSMUSG00000027404, ENSMUSG00000021039, ENSMUSG00000021546, ENSMUSG00000042079, ENSMUSG00000020018, ENSMUSG00000037361, ENSMUSG00000061360, ENSMUSG00000060373, ENSMUSG00000059208	286	96	19662	10.7419	3.3e-08	2.06e-09	1.69e-09
		GOTERM_CC_DIRECT	GO:0005829~cytosol	61	21.1073	4.72e-10	ENSMUSG00000026281, ENSMUSG00000040824, ENSMUSG00000020180, ENSMUSG00000040028, ENSMUSG00000020460, ENSMUSG00000040025, ENSMUSG00000027613, ENSMUSG00000021754, ENSMUSG00000071655, ENSMUSG00000025439, ENSMUSG00000030744, ENSMUSG00000032249, ENSMUSG00000028691, ENSMUSG00000030057, ENSMUSG00000000184, ENSMUSG00000057278, ENSMUSG00000057113, ENSMUSG00000020250, ENSMUSG00000025980, ENSMUSG00000008668,…	286	1784	19662	2.3507	1.43e-07	8.44e-09	6.91e-09
		GOTERM_CC_DIRECT	GO:0016282~eukaryotic 43S preinitiation complex	8	2.76817	7.28e-10	ENSMUSG00000033047, ENSMUSG00000028798, ENSMUSG00000070319, ENSMUSG00000024991, ENSMUSG00000053565, ENSMUSG00000027170, ENSMUSG00000031029, ENSMUSG00000016554	286	15	19662	36.6657	2.21e-07	1.23e-08	1.01e-08
		GOTERM_CC_DIRECT	GO:0005852~eukaryotic translation initiation factor 3 complex	8	2.76817	1.28e-09	ENSMUSG00000033047, ENSMUSG00000028798, ENSMUSG00000070319, ENSMUSG00000024991, ENSMUSG00000053565, ENSMUSG00000027170, ENSMUSG00000031029, ENSMUSG00000016554	286	16	19662	34.3741	3.89e-07	2.04e-08	1.67e-08
		GOTERM_CC_DIRECT	GO:0005689~U12-type spliceosomal complex	9	3.11419	3.09e-09	ENSMUSG00000028639, ENSMUSG00000020018, ENSMUSG00000040824, ENSMUSG00000020180, ENSMUSG00000037361, ENSMUSG00000061360, ENSMUSG00000057278, ENSMUSG00000078348, ENSMUSG00000027404	286	27	19662	22.9161	9.39e-07	4.69e-08	3.85e-08
		GOTERM_CC_DIRECT	GO:0005686~U2 snRNP	8	2.76817	8.24e-09	ENSMUSG00000008333, ENSMUSG00000040824, ENSMUSG00000020180, ENSMUSG00000037361, ENSMUSG00000061360, ENSMUSG00000057278, ENSMUSG00000078348, ENSMUSG00000027404	286	20	19662	27.4993	2.5e-06	1.19e-07	9.77e-08
		GOTERM_CC_DIRECT	GO:0005622~intracellular	53	18.3391	2.66e-08	ENSMUSG00000058558, ENSMUSG00000060636, ENSMUSG00000106918, ENSMUSG00000025794, ENSMUSG00000060036, ENSMUSG00000047215, ENSMUSG00000024829, ENSMUSG00000046364, ENSMUSG00000017404, ENSMUSG00000018698, ENSMUSG00000079641, ENSMUSG00000007892, ENSMUSG00000058600, ENSMUSG00000000740, ENSMUSG00000003970, ENSMUSG00000008668, ENSMUSG00000059291, ENSMUSG00000067274, ENSMUSG00000028936, ENSMUSG00000090862,…	286	1599	19662	2.27871	8.09e-06	3.68e-07	3.01e-07
		GOTERM_CC_DIRECT	GO:0005654~nucleoplasm	59	20.4152	6.38e-08	ENSMUSG00000008333, ENSMUSG00000020180, ENSMUSG00000040028, ENSMUSG00000020460, ENSMUSG00000060036, ENSMUSG00000027613, ENSMUSG00000021039, ENSMUSG00000025439, ENSMUSG00000061360, ENSMUSG00000059208, ENSMUSG00000033047, ENSMUSG00000000184, ENSMUSG00000032397, ENSMUSG00000057113, ENSMUSG00000004667, ENSMUSG00000020250, ENSMUSG00000064326, ENSMUSG00000026234, ENSMUSG00000026355, ENSMUSG00000060126,…	286	1935	19662	2.0962	1.94e-05	8.44e-07	6.91e-07
		GOTERM_CC_DIRECT	GO:0005739~mitochondrion	54	18.6851	1.14e-07	ENSMUSG00000060636, ENSMUSG00000031198, ENSMUSG00000026281, ENSMUSG00000016319, ENSMUSG00000029198, ENSMUSG00000026087, ENSMUSG00000106918, ENSMUSG00000063787, ENSMUSG00000021474, ENSMUSG00000020022, ENSMUSG00000024902, ENSMUSG00000024829, ENSMUSG00000030744, ENSMUSG00000073676, ENSMUSG00000059734, ENSMUSG00000028691, ENSMUSG00000037805, ENSMUSG00000004264, ENSMUSG00000028138, ENSMUSG00000020250,…	286	1721	19662	2.15712	3.45e-05	1.44e-06	1.18e-06
		GOTERM_CC_DIRECT	GO:0022626~cytosolic ribosome	7	2.42215	2.04e-07	ENSMUSG00000048758, ENSMUSG00000058558, ENSMUSG00000046364, ENSMUSG00000057130, ENSMUSG00000098274, ENSMUSG00000059291, ENSMUSG00000071415	286	19	19662	25.3283	6.19e-05	2.48e-06	2.03e-06
		GOTERM_CC_DIRECT	GO:0005913~cell-cell adherens junction	19	6.57439	9.16e-07	ENSMUSG00000055762, ENSMUSG00000028691, ENSMUSG00000025362, ENSMUSG00000032294, ENSMUSG00000028964, ENSMUSG00000029614, ENSMUSG00000005846, ENSMUSG00000018293, ENSMUSG00000025794, ENSMUSG00000098274, ENSMUSG00000029247, ENSMUSG00000026701, ENSMUSG00000025613, ENSMUSG00000005732, ENSMUSG00000062647, ENSMUSG00000044533, ENSMUSG00000021546, ENSMUSG00000036371, ENSMUSG00000051695	286	316	19662	4.1336	0.000278	1.07e-05	8.77e-06
		GOTERM_CC_DIRECT	GO:0036464~cytoplasmic ribonucleoprotein granule	7	2.42215	2.54e-06	ENSMUSG00000031320, ENSMUSG00000067274, ENSMUSG00000022283, ENSMUSG00000028495, ENSMUSG00000029614, ENSMUSG00000026234, ENSMUSG00000030432	286	28	19662	17.1871	0.00077	2.85e-05	2.34e-05
		GOTERM_CC_DIRECT	GO:0071541~eukaryotic translation initiation factor 3 complex, eIF3m	5	1.7301	2.89e-06	ENSMUSG00000028798, ENSMUSG00000024991, ENSMUSG00000027170, ENSMUSG00000031029, ENSMUSG00000016554	286	8	19662	42.9677	0.000878	3.14e-05	2.57e-05
		GOTERM_CC_DIRECT	GO:0005832~chaperonin-containing T-complex	5	1.7301	5.14e-06	ENSMUSG00000001416, ENSMUSG00000007739, ENSMUSG00000034024, ENSMUSG00000022234, ENSMUSG00000025613	286	9	19662	38.1935	0.00156233	5.39e-05	4.42e-05
		GOTERM_CC_DIRECT	GO:0005685~U1 snRNP	6	2.07612	6.08e-06	ENSMUSG00000020018, ENSMUSG00000040824, ENSMUSG00000020180, ENSMUSG00000057278, ENSMUSG00000061479, ENSMUSG00000027404	286	19	19662	21.71	0.00184717	6.16e-05	5.05e-05
		GOTERM_CC_DIRECT	GO:0005687~U4 snRNP	5	1.7301	8.47e-06	ENSMUSG00000020018, ENSMUSG00000040824, ENSMUSG00000020180, ENSMUSG00000057278, ENSMUSG00000027404	286	10	19662	34.3741	0.00257288	8.31e-05	6.81e-05
7	Cell Division, Splicing, Proteasome	GOTERM_BP_DIRECT	GO:0006397~mRNA processing	54	18.0602	4.35e-39	ENSMUSG00000031311, ENSMUSG00000074088, ENSMUSG00000059005, ENSMUSG00000004096, ENSMUSG00000002477, ENSMUSG00000028820, ENSMUSG00000071172, ENSMUSG00000021111, ENSMUSG00000023932, ENSMUSG00000039630, ENSMUSG00000091625, ENSMUSG00000007050, ENSMUSG00000031754, ENSMUSG00000018379, ENSMUSG00000030224, ENSMUSG00000055531, ENSMUSG00000024097, ENSMUSG00000025580, ENSMUSG00000024095, ENSMUSG00000001158,…	281	322	18082	10.7914	5.7e-36	5.7e-36	5.57e-36
		GOTERM_BP_DIRECT	GO:0008380~RNA splicing	45	15.0502	1.83e-34	ENSMUSG00000031134, ENSMUSG00000031311, ENSMUSG00000005481, ENSMUSG00000074088, ENSMUSG00000059005, ENSMUSG00000004096, ENSMUSG00000027593, ENSMUSG00000028820, ENSMUSG00000002477, ENSMUSG00000041459, ENSMUSG00000071172, ENSMUSG00000005687, ENSMUSG00000021134, ENSMUSG00000063800, ENSMUSG00000023932, ENSMUSG00000028609, ENSMUSG00000037197, ENSMUSG00000090553, ENSMUSG00000029817, ENSMUSG00000039630,…	281	241	18082	12.0153	2.4e-31	1.2e-31	1.17e-31
		GOTERM_BP_DIRECT	GO:0000398~mRNA splicing, via spliceosome	21	7.02341	5.43e-16	ENSMUSG00000031311, ENSMUSG00000031683, ENSMUSG00000005481, ENSMUSG00000004096, ENSMUSG00000063511, ENSMUSG00000061136, ENSMUSG00000028676, ENSMUSG00000005687, ENSMUSG00000024853, ENSMUSG00000023932, ENSMUSG00000024735, ENSMUSG00000019432, ENSMUSG00000034192, ENSMUSG00000090553, ENSMUSG00000022858, ENSMUSG00000044155, ENSMUSG00000029817, ENSMUSG00000028809, ENSMUSG00000091625, ENSMUSG00000007050,…	281	112	18082	12.0654	7.27e-13	2.37e-13	2.32e-13
		GOTERM_BP_DIRECT	GO:0007049~cell cycle	41	13.7124	1.24e-14	ENSMUSG00000006398, ENSMUSG00000029430, ENSMUSG00000034349, ENSMUSG00000029472, ENSMUSG00000028044, ENSMUSG00000025135, ENSMUSG00000023015, ENSMUSG00000066979, ENSMUSG00000023932, ENSMUSG00000044783, ENSMUSG00000041133, ENSMUSG00000027715, ENSMUSG00000041431, ENSMUSG00000001403, ENSMUSG00000021537, ENSMUSG00000068154, ENSMUSG00000019942, ENSMUSG00000038943, ENSMUSG00000032411, ENSMUSG00000057236,…	281	614	18082	4.2969	1.63e-11	4.06e-12	3.96e-12
		GOTERM_BP_DIRECT	GO:0051301~cell division	32	10.7023	2.63e-14	ENSMUSG00000006398, ENSMUSG00000029430, ENSMUSG00000034349, ENSMUSG00000029472, ENSMUSG00000028044, ENSMUSG00000025135, ENSMUSG00000023015, ENSMUSG00000066979, ENSMUSG00000041133, ENSMUSG00000027715, ENSMUSG00000041431, ENSMUSG00000001403, ENSMUSG00000021537, ENSMUSG00000019942, ENSMUSG00000038943, ENSMUSG00000005233, ENSMUSG00000017716, ENSMUSG00000007815, ENSMUSG00000028312, ENSMUSG00000028851,…	281	374	18082	5.50578	3.45e-11	6.9e-12	6.74e-12
		GOTERM_BP_DIRECT	GO:0007067~mitotic nuclear division	27	9.0301	2.02e-13	ENSMUSG00000006398, ENSMUSG00000029430, ENSMUSG00000034349, ENSMUSG00000029472, ENSMUSG00000025135, ENSMUSG00000066979, ENSMUSG00000041133, ENSMUSG00000027715, ENSMUSG00000041431, ENSMUSG00000001403, ENSMUSG00000021537, ENSMUSG00000019942, ENSMUSG00000005233, ENSMUSG00000017716, ENSMUSG00000028312, ENSMUSG00000028851, ENSMUSG00000028873, ENSMUSG00000024974, ENSMUSG00000045328, ENSMUSG00000007656,…	281	277	18082	6.27226	2.65e-10	4.41e-11	4.31e-11
		GOTERM_BP_DIRECT	GO:0006351~transcription, DNA-templated	64	21.4047	2.62e-09	ENSMUSG00000031311, ENSMUSG00000031353, ENSMUSG00000032481, ENSMUSG00000004897, ENSMUSG00000028820, ENSMUSG00000024067, ENSMUSG00000042323, ENSMUSG00000020267, ENSMUSG00000023932, ENSMUSG00000054717, ENSMUSG00000068154, ENSMUSG00000038622, ENSMUSG00000035478, ENSMUSG00000031783, ENSMUSG00000031585, ENSMUSG00000057236, ENSMUSG00000032199, ENSMUSG00000037608, ENSMUSG00000003778, ENSMUSG00000009079,…	281	1885	18082	2.18479	3.43e-06	4.91e-07	4.79e-07
		GOTERM_BP_DIRECT	GO:0016569~covalent chromatin modification	20	6.68896	3.62e-08	ENSMUSG00000057236, ENSMUSG00000031245, ENSMUSG00000029014, ENSMUSG00000031353, ENSMUSG00000015749, ENSMUSG00000027671, ENSMUSG00000015937, ENSMUSG00000032481, ENSMUSG00000003778, ENSMUSG00000024067, ENSMUSG00000029687, ENSMUSG00000005566, ENSMUSG00000005698, ENSMUSG00000042323, ENSMUSG00000021377, ENSMUSG00000022338, ENSMUSG00000066456, ENSMUSG00000026918, ENSMUSG00000031715, ENSMUSG00000019857	281	266	18082	4.83825	4.74e-05	5.93e-06	5.79e-06
		GOTERM_BP_DIRECT	GO:0006281~DNA repair	20	6.68896	5.83e-07	ENSMUSG00000028560, ENSMUSG00000031311, ENSMUSG00000030750, ENSMUSG00000035726, ENSMUSG00000027067, ENSMUSG00000078578, ENSMUSG00000027671, ENSMUSG00000028820, ENSMUSG00000027433, ENSMUSG00000024974, ENSMUSG00000005566, ENSMUSG00000049932, ENSMUSG00000023932, ENSMUSG00000022314, ENSMUSG00000041133, ENSMUSG00000024735, ENSMUSG00000040331, ENSMUSG00000019857, ENSMUSG00000020608, ENSMUSG00000039615	281	318	18082	4.04709	0.000764	8.49e-05	8.29e-05
		GOTERM_BP_DIRECT	GO:0051028~mRNA transport	11	3.67893	1.05e-06	ENSMUSG00000028609, ENSMUSG00000022338, ENSMUSG00000019432, ENSMUSG00000024097, ENSMUSG00000038374, ENSMUSG00000053453, ENSMUSG00000059005, ENSMUSG00000025580, ENSMUSG00000071172, ENSMUSG00000018379, ENSMUSG00000006005	281	88	18082	8.04359	0.0013776	0.000138	0.000135
		GOTERM_BP_DIRECT	GO:0007059~chromosome segregation	11	3.67893	1.17e-06	ENSMUSG00000070544, ENSMUSG00000005233, ENSMUSG00000022314, ENSMUSG00000026605, ENSMUSG00000044783, ENSMUSG00000000787, ENSMUSG00000017716, ENSMUSG00000020914, ENSMUSG00000045328, ENSMUSG00000005698, ENSMUSG00000066979	281	89	18082	7.95322	0.0015309	0.000139	0.000136
		GOTERM_BP_DIRECT	GO:0000381~regulation of alternative mRNA splicing, via spliceosome	8	2.67559	1.99e-06	ENSMUSG00000031134, ENSMUSG00000028609, ENSMUSG00000021963, ENSMUSG00000015165, ENSMUSG00000038374, ENSMUSG00000022858, ENSMUSG00000025580, ENSMUSG00000043962	281	39	18082	13.1997	0.00260822	0.000218	0.000213
		GOTERM_BP_DIRECT	GO:0006355~regulation of transcription, DNA-templated	64	21.4047	2.66e-06	ENSMUSG00000031311, ENSMUSG00000031353, ENSMUSG00000032481, ENSMUSG00000004897, ENSMUSG00000028820, ENSMUSG00000024067, ENSMUSG00000042323, ENSMUSG00000020267, ENSMUSG00000023932, ENSMUSG00000054717, ENSMUSG00000068154, ENSMUSG00000038622, ENSMUSG00000035478, ENSMUSG00000031585, ENSMUSG00000057236, ENSMUSG00000037608, ENSMUSG00000003778, ENSMUSG00000009079, ENSMUSG00000029705, ENSMUSG00000043962,…	281	2279	18082	1.80707	0.00347532	0.000268	0.000262
		GOTERM_BP_DIRECT	GO:0006457~protein folding	12	4.01338	4.95e-06	ENSMUSG00000022403, ENSMUSG00000042133, ENSMUSG00000020048, ENSMUSG00000068039, ENSMUSG00000020328, ENSMUSG00000024309, ENSMUSG00000024583, ENSMUSG00000056629, ENSMUSG00000028851, ENSMUSG00000039615, ENSMUSG00000023004, ENSMUSG00000071866	281	128	18082	6.0327	0.0064582	0.000463	0.000452
		GOTERM_BP_DIRECT	GO:0048026~positive regulation of mRNA splicing, via spliceosome	6	2.00669	6.24e-06	ENSMUSG00000024735, ENSMUSG00000022858, ENSMUSG00000029817, ENSMUSG00000025580, ENSMUSG00000063511, ENSMUSG00000043962	281	18	18082	21.4496	0.00814126	0.000545	0.000532
		GOTERM_BP_DIRECT	GO:0051276~chromosome organization	7	2.34114	2.38e-05	ENSMUSG00000034349, ENSMUSG00000041133, ENSMUSG00000024054, ENSMUSG00000028820, ENSMUSG00000028312, ENSMUSG00000028873, ENSMUSG00000024974	281	38	18082	11.8537	0.0306808	0.001833	0.00179102
		GOTERM_BP_DIRECT	GO:0006406~mRNA export from nucleus	7	2.34114	2.38e-05	ENSMUSG00000022338, ENSMUSG00000019432, ENSMUSG00000005481, ENSMUSG00000053453, ENSMUSG00000078427, ENSMUSG00000028676, ENSMUSG00000001017	281	38	18082	11.8537	0.0306808	0.001833	0.00179102
		GOTERM_BP_DIRECT	GO:0006974~cellular response to DNA damage stimulus	20	6.68896	3.21e-05	ENSMUSG00000028560, ENSMUSG00000031311, ENSMUSG00000030750, ENSMUSG00000035726, ENSMUSG00000005481, ENSMUSG00000027067, ENSMUSG00000078578, ENSMUSG00000027671, ENSMUSG00000028820, ENSMUSG00000024974, ENSMUSG00000049932, ENSMUSG00000023932, ENSMUSG00000022314, ENSMUSG00000041133, ENSMUSG00000024735, ENSMUSG00000019432, ENSMUSG00000002748, ENSMUSG00000020914, ENSMUSG00000020608, ENSMUSG00000039615	281	420	18082	3.06423	0.0411545	0.0023347	0.00228123
		GOTERM_BP_DIRECT	GO:0048025~negative regulation of mRNA splicing, via spliceosome	6	2.00669	3.54e-05	ENSMUSG00000021963, ENSMUSG00000015165, ENSMUSG00000024097, ENSMUSG00000022858, ENSMUSG00000028676, ENSMUSG00000028911	281	25	18082	15.4437	0.0453229	0.00244112	0.00238522
		GOTERM_CC_DIRECT	GO:0005634~nucleus	227	75.9197	2.41e-62	ENSMUSG00000006398, ENSMUSG00000031353, ENSMUSG00000074088, ENSMUSG00000059005, ENSMUSG00000004096, ENSMUSG00000002477, ENSMUSG00000004897, ENSMUSG00000022881, ENSMUSG00000044783, ENSMUSG00000066456, ENSMUSG00000039630, ENSMUSG00000010095, ENSMUSG00000018379, ENSMUSG00000031585, ENSMUSG00000025580, ENSMUSG00000007815, ENSMUSG00000026434, ENSMUSG00000063511, ENSMUSG00000001158, ENSMUSG00000027642,…	292	6019	19662	2.53949	9.14e-60	9.14e-60	7.57e-60
		GOTERM_CC_DIRECT	GO:0005654~nucleoplasm	105	35.1171	1.67e-33	ENSMUSG00000029430, ENSMUSG00000006398, ENSMUSG00000034349, ENSMUSG00000031353, ENSMUSG00000074088, ENSMUSG00000059005, ENSMUSG00000004897, ENSMUSG00000066979, ENSMUSG00000026605, ENSMUSG00000071014, ENSMUSG00000039630, ENSMUSG00000018379, ENSMUSG00000038943, ENSMUSG00000057236, ENSMUSG00000024097, ENSMUSG00000037608, ENSMUSG00000025580, ENSMUSG00000028693, ENSMUSG00000063511, ENSMUSG00000040459,…	292	1935	19662	3.65387	6.35e-31	3.17e-31	2.63e-31
		GOTERM_CC_DIRECT	GO:0005681~spliceosomal complex	28	9.36455	6.15e-23	ENSMUSG00000031134, ENSMUSG00000005481, ENSMUSG00000074088, ENSMUSG00000059005, ENSMUSG00000004096, ENSMUSG00000027593, ENSMUSG00000002477, ENSMUSG00000005687, ENSMUSG00000063800, ENSMUSG00000023932, ENSMUSG00000028609, ENSMUSG00000037197, ENSMUSG00000090553, ENSMUSG00000039630, ENSMUSG00000028809, ENSMUSG00000091625, ENSMUSG00000007050, ENSMUSG00000018379, ENSMUSG00000032423, ENSMUSG00000031683,…	292	136	19662	13.8632	2.33e-20	7.77e-21	6.43e-21
		GOTERM_CC_DIRECT	GO:0005694~chromosome	38	12.709	2.33e-21	ENSMUSG00000029177, ENSMUSG00000034349, ENSMUSG00000066979, ENSMUSG00000070544, ENSMUSG00000019961, ENSMUSG00000066551, ENSMUSG00000024844, ENSMUSG00000044783, ENSMUSG00000041133, ENSMUSG00000054717, ENSMUSG00000020328, ENSMUSG00000037894, ENSMUSG00000020608, ENSMUSG00000035478, ENSMUSG00000005233, ENSMUSG00000030750, ENSMUSG00000035726, ENSMUSG00000022391, ENSMUSG00000017716, ENSMUSG00000027067,…	292	344	19662	7.43824	8.83e-19	2.21e-19	1.83e-19
		GOTERM_CC_DIRECT	GO:0030529~intracellular ribonucleoprotein complex	35	11.7057	1.57e-19	ENSMUSG00000024181, ENSMUSG00000031134, ENSMUSG00000056851, ENSMUSG00000057666, ENSMUSG00000040725, ENSMUSG00000059005, ENSMUSG00000057388, ENSMUSG00000027593, ENSMUSG00000002477, ENSMUSG00000015165, ENSMUSG00000090553, ENSMUSG00000066037, ENSMUSG00000039630, ENSMUSG00000091625, ENSMUSG00000007050, ENSMUSG00000032423, ENSMUSG00000055531, ENSMUSG00000031683, ENSMUSG00000058267, ENSMUSG00000025580,…	292	320	19662	7.36483	5.96e-17	1.19e-17	9.87e-18
		GOTERM_CC_DIRECT	GO:0071013~catalytic step 2 spliceosome	22	7.35786	5.02e-19	ENSMUSG00000031134, ENSMUSG00000074088, ENSMUSG00000059005, ENSMUSG00000025580, ENSMUSG00000004096, ENSMUSG00000027593, ENSMUSG00000002477, ENSMUSG00000005687, ENSMUSG00000024853, ENSMUSG00000023932, ENSMUSG00000028609, ENSMUSG00000024735, ENSMUSG00000034192, ENSMUSG00000090553, ENSMUSG00000038374, ENSMUSG00000039630, ENSMUSG00000066037, ENSMUSG00000028809, ENSMUSG00000007050, ENSMUSG00000030512,…	292	96	19662	15.4311	1.9e-16	3.17e-17	2.63e-17
		GOTERM_CC_DIRECT	GO:0016607~nuclear speck	27	9.0301	4.51e-17	ENSMUSG00000031311, ENSMUSG00000041459, ENSMUSG00000071172, ENSMUSG00000021134, ENSMUSG00000023932, ENSMUSG00000028609, ENSMUSG00000028809, ENSMUSG00000078427, ENSMUSG00000020608, ENSMUSG00000018379, ENSMUSG00000053453, ENSMUSG00000037608, ENSMUSG00000025580, ENSMUSG00000063511, ENSMUSG00000061136, ENSMUSG00000028676, ENSMUSG00000001017, ENSMUSG00000043962, ENSMUSG00000028911, ENSMUSG00000042133,…	292	205	19662	8.86859	1.71e-14	2.44e-15	2.02e-15
		GOTERM_CC_DIRECT	GO:0005737~cytoplasm	162	54.1806	2.26e-14	ENSMUSG00000029430, ENSMUSG00000006398, ENSMUSG00000034349, ENSMUSG00000028580, ENSMUSG00000031592, ENSMUSG00000074088, ENSMUSG00000059005, ENSMUSG00000025630, ENSMUSG00000004897, ENSMUSG00000002477, ENSMUSG00000026966, ENSMUSG00000022403, ENSMUSG00000021832, ENSMUSG00000044783, ENSMUSG00000026605, ENSMUSG00000041431, ENSMUSG00000060073, ENSMUSG00000039630, ENSMUSG00000010095, ENSMUSG00000024309,…	292	6631	19662	1.64506	8.58e-12	1.07e-12	8.88e-13
		GOTERM_CC_DIRECT	GO:0000775~chromosome, centromeric region	19	6.35452	3.27e-12	ENSMUSG00000029177, ENSMUSG00000005233, ENSMUSG00000022391, ENSMUSG00000017716, ENSMUSG00000028873, ENSMUSG00000009575, ENSMUSG00000024974, ENSMUSG00000045328, ENSMUSG00000005698, ENSMUSG00000066979, ENSMUSG00000006005, ENSMUSG00000022314, ENSMUSG00000026605, ENSMUSG00000044783, ENSMUSG00000041133, ENSMUSG00000020328, ENSMUSG00000074476, ENSMUSG00000018666, ENSMUSG00000031004	292	141	19662	9.07359	1.24e-09	1.38e-10	1.14e-10
		GOTERM_CC_DIRECT	GO:0005730~nucleolus	41	13.7124	7.09e-11	ENSMUSG00000029430, ENSMUSG00000031311, ENSMUSG00000032320, ENSMUSG00000052397, ENSMUSG00000061904, ENSMUSG00000027433, ENSMUSG00000027752, ENSMUSG00000005687, ENSMUSG00000005566, ENSMUSG00000021134, ENSMUSG00000070544, ENSMUSG00000023932, ENSMUSG00000044783, ENSMUSG00000054717, ENSMUSG00000021537, ENSMUSG00000029817, ENSMUSG00000063200, ENSMUSG00000031715, ENSMUSG00000035478, ENSMUSG00000031245,…	292	842	19662	3.27881	2.69e-08	2.69e-09	2.23e-09
		GOTERM_CC_DIRECT	GO:0071011~precatalytic spliceosome	10	3.34448	1.63e-10	ENSMUSG00000034192, ENSMUSG00000090553, ENSMUSG00000074088, ENSMUSG00000063511, ENSMUSG00000002477, ENSMUSG00000001158, ENSMUSG00000007050, ENSMUSG00000005687, ENSMUSG00000024853, ENSMUSG00000063800	292	28	19662	24.0484	6.16e-08	5.6e-09	4.64e-09
		GOTERM_CC_DIRECT	GO:0000502~proteasome complex	12	4.01338	3.22e-09	ENSMUSG00000020720, ENSMUSG00000021832, ENSMUSG00000015671, ENSMUSG00000028837, ENSMUSG00000060073, ENSMUSG00000018286, ENSMUSG00000030603, ENSMUSG00000025487, ENSMUSG00000024583, ENSMUSG00000017428, ENSMUSG00000026750, ENSMUSG00000002102	292	66	19662	12.2428	1.22e-06	1.02e-07	8.44e-08
		GOTERM_CC_DIRECT	GO:0000785~chromatin	15	5.01672	5.54e-09	ENSMUSG00000029430, ENSMUSG00000031245, ENSMUSG00000015937, ENSMUSG00000026434, ENSMUSG00000003038, ENSMUSG00000028820, ENSMUSG00000024974, ENSMUSG00000005566, ENSMUSG00000049932, ENSMUSG00000019961, ENSMUSG00000040681, ENSMUSG00000022314, ENSMUSG00000066456, ENSMUSG00000018666, ENSMUSG00000035478	292	126	19662	8.01614	2.1e-06	1.61e-07	1.34e-07
		GOTERM_CC_DIRECT	GO:0000793~condensed chromosome	9	3.01003	9.23e-09	ENSMUSG00000024844, ENSMUSG00000054717, ENSMUSG00000002748, ENSMUSG00000015937, ENSMUSG00000020914, ENSMUSG00000031715, ENSMUSG00000028312, ENSMUSG00000005698, ENSMUSG00000031004	292	30	19662	20.2007	3.5e-06	2.5e-07	2.07e-07
		GOTERM_CC_DIRECT	GO:0000776~kinetochore	13	4.34783	2.24e-07	ENSMUSG00000029177, ENSMUSG00000005233, ENSMUSG00000022391, ENSMUSG00000017716, ENSMUSG00000009575, ENSMUSG00000045328, ENSMUSG00000042323, ENSMUSG00000066979, ENSMUSG00000006005, ENSMUSG00000026605, ENSMUSG00000041133, ENSMUSG00000020328, ENSMUSG00000074476	292	120	19662	7.29469	8.49e-05	5.66e-06	4.69e-06
		GOTERM_CC_DIRECT	GO:0019013~viral nucleocapsid	7	2.34114	6.1e-07	ENSMUSG00000020358, ENSMUSG00000039630, ENSMUSG00000066037, ENSMUSG00000000568, ENSMUSG00000059005, ENSMUSG00000063511, ENSMUSG00000030512	292	22	19662	21.425	0.000231	1.45e-05	1.2e-05
		GOTERM_CC_DIRECT	GO:0005688~U6 snRNP	5	1.67224	1.59e-06	ENSMUSG00000019432, ENSMUSG00000031683, ENSMUSG00000034192, ENSMUSG00000091625, ENSMUSG00000007050	292	7	19662	48.0969	0.000602	3.54e-05	2.93e-05
		GOTERM_CC_DIRECT	GO:0022624~proteasome accessory complex	6	2.00669	3.67e-06	ENSMUSG00000020720, ENSMUSG00000021832, ENSMUSG00000030603, ENSMUSG00000025487, ENSMUSG00000017428, ENSMUSG00000002102	292	17	19662	23.7655	0.00138985	7.53e-05	6.24e-05
		GOTERM_CC_DIRECT	GO:0030496~midbody	12	4.01338	3.78e-06	ENSMUSG00000029430, ENSMUSG00000020048, ENSMUSG00000026605, ENSMUSG00000037062, ENSMUSG00000017716, ENSMUSG00000007815, ENSMUSG00000032050, ENSMUSG00000028873, ENSMUSG00000045328, ENSMUSG00000023015, ENSMUSG00000019942, ENSMUSG00000038943	292	130	19662	6.2156	0.00143013	7.53e-05	6.24e-05
		GOTERM_CC_DIRECT	GO:0043209~myelin sheath	14	4.68227	6.01e-06	ENSMUSG00000057666, ENSMUSG00000052397, ENSMUSG00000061904, ENSMUSG00000032050, ENSMUSG00000023004, ENSMUSG00000020321, ENSMUSG00000021577, ENSMUSG00000068039, ENSMUSG00000024966, ENSMUSG00000063694, ENSMUSG00000021218, ENSMUSG00000036752, ENSMUSG00000052337, ENSMUSG00000071866	292	192	19662	4.90989	0.00227687	0.000114	9.44e-05
		GOTERM_CC_DIRECT	GO:0070062~extracellular exosome	68	22.7425	7.89e-06	ENSMUSG00000029430, ENSMUSG00000056851, ENSMUSG00000032047, ENSMUSG00000030541, ENSMUSG00000057666, ENSMUSG00000025630, ENSMUSG00000024583, ENSMUSG00000023015, ENSMUSG00000020267, ENSMUSG00000022403, ENSMUSG00000021832, ENSMUSG00000068039, ENSMUSG00000060073, ENSMUSG00000010095, ENSMUSG00000037894, ENSMUSG00000018379, ENSMUSG00000031799, ENSMUSG00000019942, ENSMUSG00000024097, ENSMUSG00000028333,…	292	2674	19662	1.71235	0.00298605	0.000142	0.000118
		GOTERM_CC_DIRECT	GO:0035145~exon-exon junction complex	6	2.00669	1.15e-05	ENSMUSG00000028609, ENSMUSG00000021963, ENSMUSG00000038374, ENSMUSG00000025580, ENSMUSG00000043962, ENSMUSG00000018379	292	21	19662	19.2387	0.00434729	0.000198	0.000164
		GOTERM_CC_DIRECT	GO:0000932~cytoplasmic mRNA processing body	9	3.01003	1.35e-05	ENSMUSG00000070544, ENSMUSG00000028580, ENSMUSG00000015671, ENSMUSG00000031683, ENSMUSG00000034192, ENSMUSG00000028156, ENSMUSG00000007050, ENSMUSG00000028675, ENSMUSG00000002102	292	74	19662	8.18947	0.00511143	0.000223	0.000185
		GOTERM_CC_DIRECT	GO:0005680~anaphase-promoting complex	6	2.00669	2.32e-05	ENSMUSG00000006398, ENSMUSG00000065990, ENSMUSG00000001403, ENSMUSG00000029472, ENSMUSG00000025135, ENSMUSG00000051234	292	24	19662	16.8339	0.00873658	0.000351	0.000291
		GOTERM_CC_DIRECT	GO:0046540~U4/U6 x U5 tri-snRNP complex	6	2.00669	2.32e-05	ENSMUSG00000031683, ENSMUSG00000034192, ENSMUSG00000090553, ENSMUSG00000044155, ENSMUSG00000091625, ENSMUSG00000007050	292	24	19662	16.8339	0.00873658	0.000351	0.000291
		GOTERM_CC_DIRECT	GO:0016363~nuclear matrix	9	3.01003	9.67e-05	ENSMUSG00000042133, ENSMUSG00000031311, ENSMUSG00000026605, ENSMUSG00000019432, ENSMUSG00000028809, ENSMUSG00000024590, ENSMUSG00000028820, ENSMUSG00000061136, ENSMUSG00000024974	292	97	19662	6.24763	0.0359872	0.00140958	0.00116783
		GOTERM_CC_DIRECT	GO:0042382~paraspeckles	4	1.33779	0.000107	ENSMUSG00000031311, ENSMUSG00000055531, ENSMUSG00000028820, ENSMUSG00000031754	292	7	19662	38.4775	0.0399131	0.00150849	0.00124978
		GOTERM_CC_DIRECT	GO:0000790~nuclear chromatin	13	4.34783	0.00016	ENSMUSG00000057236, ENSMUSG00000027671, ENSMUSG00000015937, ENSMUSG00000032481, ENSMUSG00000028693, ENSMUSG00000026434, ENSMUSG00000029687, ENSMUSG00000049932, ENSMUSG00000041126, ENSMUSG00000054717, ENSMUSG00000037894, ENSMUSG00000019857, ENSMUSG00000035478	292	228	19662	3.83931	0.0588204	0.00216487	0.00179359
		GOTERM_CC_DIRECT	GO:0031595~nuclear proteasome complex	4	1.33779	0.00017	ENSMUSG00000020720, ENSMUSG00000021832, ENSMUSG00000030603, ENSMUSG00000002102	292	8	19662	33.6678	0.0624249	0.00222251	0.00184134
		GOTERM_CC_DIRECT	GO:0005839~proteasome core complex	5	1.67224	0.000189	ENSMUSG00000015671, ENSMUSG00000028837, ENSMUSG00000060073, ENSMUSG00000018286, ENSMUSG00000026750	292	20	19662	16.8339	0.0690828	0.00238594	0.00197674
		GOTERM_CC_DIRECT	GO:0005913~cell-cell adherens junction	15	5.01672	0.000279	ENSMUSG00000029430, ENSMUSG00000022391, ENSMUSG00000052397, ENSMUSG00000032050, ENSMUSG00000006932, ENSMUSG00000040459, ENSMUSG00000028851, ENSMUSG00000040731, ENSMUSG00000019961, ENSMUSG00000037062, ENSMUSG00000000787, ENSMUSG00000001964, ENSMUSG00000010095, ENSMUSG00000018286, ENSMUSG00000032218	292	316	19662	3.19631	0.100209	0.00340575	0.00282165
8	Translation, mitochondria	GOTERM_BP_DIRECT	GO:0006412~translation	11	13.253	5.90205e-06	ENSMUSG00000057863, ENSMUSG00000012405, ENSMUSG00000022336, ENSMUSG00000071644, ENSMUSG00000026083, ENSMUSG00000057322, ENSMUSG00000010406, ENSMUSG00000049751, ENSMUSG00000041841, ENSMUSG00000022312, ENSMUSG00000027810	76	401	18082	6.52651	0.00193989	0.00194177	0.00191816
		GOTERM_BP_DIRECT	GO:0098609~cell-cell adhesion	8	9.63855	1.32871e-05	ENSMUSG00000012405, ENSMUSG00000022336, ENSMUSG00000071644, ENSMUSG00000020547, ENSMUSG00000051223, ENSMUSG00000027108, ENSMUSG00000063524, ENSMUSG00000063229	76	189	18082	10.0707	0.00436194	0.00218573	0.00215915
		GOTERM_CC_DIRECT	GO:0005743~mitochondrial inner membrane	18	21.6867	2.30682e-13	ENSMUSG00000031231, ENSMUSG00000025781, ENSMUSG00000049760, ENSMUSG00000058076, ENSMUSG00000070394, ENSMUSG00000020163, ENSMUSG00000067847, ENSMUSG00000038690, ENSMUSG00000052738, ENSMUSG00000041881, ENSMUSG00000037152, ENSMUSG00000063882, ENSMUSG00000020219, ENSMUSG00000021606, ENSMUSG00000036199, ENSMUSG00000035674, ENSMUSG00000034566, ENSMUSG00000014313	81	387	19662	11.2903	3.0453e-11	3.04501e-11	2.83739e-11
		GOTERM_CC_DIRECT	GO:0005739~mitochondrion	27	32.5301	1.88981e-09	ENSMUSG00000026260, ENSMUSG00000031231, ENSMUSG00000049760, ENSMUSG00000058076, ENSMUSG00000020163, ENSMUSG00000024661, ENSMUSG00000067847, ENSMUSG00000063229, ENSMUSG00000052738, ENSMUSG00000069744, ENSMUSG00000037152, ENSMUSG00000063882, ENSMUSG00000021417, ENSMUSG00000035674, ENSMUSG00000034566, ENSMUSG00000014313, ENSMUSG00000005354, ENSMUSG00000025781, ENSMUSG00000010406, ENSMUSG00000027248,…	81	1721	19662	3.80825	2.49454e-07	1.24727e-07	1.16223e-07
		GOTERM_CC_DIRECT	GO:0070062~extracellular exosome	33	39.759	4.33046e-09	ENSMUSG00000004032, ENSMUSG00000036309, ENSMUSG00000025132, ENSMUSG00000025035, ENSMUSG00000024661, ENSMUSG00000063524, ENSMUSG00000021576, ENSMUSG00000002014, ENSMUSG00000063229, ENSMUSG00000020423, ENSMUSG00000052738, ENSMUSG00000069744, ENSMUSG00000021957, ENSMUSG00000034566, ENSMUSG00000010376, ENSMUSG00000012405, ENSMUSG00000037706, ENSMUSG00000022193, ENSMUSG00000025781, ENSMUSG00000024194,…	81	2674	19662	2.99568	5.7162e-07	1.9054e-07	1.77549e-07
		GOTERM_CC_DIRECT	GO:0070469~respiratory chain	7	8.43373	1.28229e-07	ENSMUSG00000026260, ENSMUSG00000041881, ENSMUSG00000063882, ENSMUSG00000037152, ENSMUSG00000021606, ENSMUSG00000020163, ENSMUSG00000035674	81	58	19662	29.2963	1.6926e-05	4.23154e-06	3.94303e-06
		GOTERM_CC_DIRECT	GO:0005747~mitochondrial respiratory chain complex I	6	7.22892	1.31818e-06	ENSMUSG00000026260, ENSMUSG00000041881, ENSMUSG00000037152, ENSMUSG00000021606, ENSMUSG00000036199, ENSMUSG00000035674	81	47	19662	30.9882	0.000173985	3.48001e-05	3.24273e-05
		GOTERM_CC_DIRECT	GO:0005913~cell-cell adherens junction	9	10.8434	4.3261e-05	ENSMUSG00000012405, ENSMUSG00000022336, ENSMUSG00000071644, ENSMUSG00000020547, ENSMUSG00000051223, ENSMUSG00000027108, ENSMUSG00000063524, ENSMUSG00000027810, ENSMUSG00000063229	81	316	19662	6.9135	0.0056943	0.000951741	0.00088685
		GOTERM_CC_DIRECT	GO:0043209~myelin sheath	7	8.43373	0.000132284	ENSMUSG00000026260, ENSMUSG00000025781, ENSMUSG00000021957, ENSMUSG00000027248, ENSMUSG00000037601, ENSMUSG00000063524, ENSMUSG00000034566	81	192	19662	8.84992	0.017311	0.00249449	0.00232441
9	Mitochondria	GOTERM_BP_DIRECT	GO:0034551~mitochondrial respiratory chain complex III assembly	3	13.0435	3.58e-05	ENSMUSG00000024208, ENSMUSG00000059534, ENSMUSG00000021520	22	8	18082	308.216	0.0037183	0.00372517	0.00372517
		GOTERM_CC_DIRECT	GO:0070469~respiratory chain	6	26.087	3.67e-09	ENSMUSG00000059534, ENSMUSG00000038412, ENSMUSG00000024099, ENSMUSG00000023089, ENSMUSG00000021520, ENSMUSG00000025204	22	58	19662	92.4545	2.35e-07	2.35e-07	2.35e-07
		GOTERM_CC_DIRECT	GO:0005743~mitochondrial inner membrane	8	34.7826	9.94e-08	ENSMUSG00000024208, ENSMUSG00000059534, ENSMUSG00000038412, ENSMUSG00000024099, ENSMUSG00000023089, ENSMUSG00000000088, ENSMUSG00000021520, ENSMUSG00000025204	22	387	19662	18.475	6.36e-06	3.18e-06	3.18e-06
		GOTERM_CC_DIRECT	GO:0005739~mitochondrion	10	43.4783	3.28e-05	ENSMUSG00000024208, ENSMUSG00000059534, ENSMUSG00000038412, ENSMUSG00000016833, ENSMUSG00000024099, ENSMUSG00000023089, ENSMUSG00000037710, ENSMUSG00000000088, ENSMUSG00000021520, ENSMUSG00000025204	22	1721	19662	5.19307	0.00209716	0.0007	0.0007
