# Supplementary material for: Permanent cilia loss during cerebellar granule cell neurogenesis involves withdrawal of cilia maintenance and centriole capping
Source: Proc Natl Acad Sci U S A. 2024 Dec 20;121(52):e2408083121. doi: 10.1073/pnas.2408083121 (PMC11670249; doi:10.1073/pnas.2408083121)
Supplement: Supplementary file 6 — Dataset S05 (XLSX) [file pnas.2408083121.sd05.xlsx]

## Sheet: geneclust_1
gene_name

## Sheet: geneclust_2
gene_name

## Sheet: geneclust_3
gene_name

## Sheet: geneclust_4
gene_name

## Sheet: geneclust_5
gene_name

## Sheet: geneclust_6
gene_name

## Sheet: geneclust_7
gene_name

## Sheet: geneclust_8
gene_name

## Sheet: geneclust_9
gene_name

## Sheet: geneclust_10
gene_name
