# Supplementary material for: Permanent cilia loss during cerebellar granule cell neurogenesis involves withdrawal of cilia maintenance and centriole capping
Source: Proc Natl Acad Sci U S A. 2024 Dec 20;121(52):e2408083121. doi: 10.1073/pnas.2408083121 (PMC11670249; doi:10.1073/pnas.2408083121)
Supplement: Supplementary file 7 — Dataset S06 (XLSX) [file pnas.2408083121.sd06.xlsx]

## Sheet: DAVID_disc_plus_cur_compiled
Gene Cluster	Figure 1D labels	Category	Term	Count	%	PValue	Genes	List Total	Pop Hits	Pop Total	Fold Enrichment	Bonferroni	Benjamini	FDR
1	Protein Biogenesis	GOTERM_BP_DIRECT	GO:0006412~translation	74	14.8	7.85722e-51	ENSMUSG00000057863, ENSMUSG00000058558, ENSMUSG00000055762, ENSMUSG00000057388, ENSMUSG00000026087, ENSMUSG00000106918, ENSMUSG00000020460, ENSMUSG00000025794, ENSMUSG00000060036, ENSMUSG00000027613, ENSMUSG00000048758, ENSMUSG00000021116, ENSMUSG00000047215, ENSMUSG00000024829, ENSMUSG00000046364, ENSMUSG00000090733, ENSMUSG00000038900, ENSMUSG00000016554, ENSMUSG00000071415, ENSMUSG00000079641,…	479	312	19708	9.75852	1.91402e-47	1.91402e-47	1.86059e-47
		GOTERM_BP_DIRECT	GO:0060271~cilium assembly	47	9.4	2.56511e-30	ENSMUSG00000040729, ENSMUSG00000029790, ENSMUSG00000049488, ENSMUSG00000024667, ENSMUSG00000021013, ENSMUSG00000060798, ENSMUSG00000024169, ENSMUSG00000022722, ENSMUSG00000038241, ENSMUSG00000014075, ENSMUSG00000040040, ENSMUSG00000056919, ENSMUSG00000034121, ENSMUSG00000038564, ENSMUSG00000056832, ENSMUSG00000039715, ENSMUSG00000047193, ENSMUSG00000030323, ENSMUSG00000019986, ENSMUSG00000031951,…	479	215	19708	8.99428	6.2486e-27	3.1243e-27	3.03709e-27
		GOTERM_BP_DIRECT	GO:0008380~RNA splicing	50	10	1.93271e-28	ENSMUSG00000031311, ENSMUSG00000040824, ENSMUSG00000020180, ENSMUSG00000074088, ENSMUSG00000022283, ENSMUSG00000002477, ENSMUSG00000021039, ENSMUSG00000025439, ENSMUSG00000039630, ENSMUSG00000061360, ENSMUSG00000007050, ENSMUSG00000018379, ENSMUSG00000059208, ENSMUSG00000030224, ENSMUSG00000024097, ENSMUSG00000057278, ENSMUSG00000043962, ENSMUSG00000027404, ENSMUSG00000061613, ENSMUSG00000021500,…	479	274	19708	7.50804	4.70807e-25	1.56936e-25	1.52555e-25
		GOTERM_BP_DIRECT	GO:0030030~cell projection organization	43	8.6	1.65228e-27	ENSMUSG00000029790, ENSMUSG00000004591, ENSMUSG00000049488, ENSMUSG00000027378, ENSMUSG00000006930, ENSMUSG00000026504, ENSMUSG00000040860, ENSMUSG00000024667, ENSMUSG00000021013, ENSMUSG00000060798, ENSMUSG00000024169, ENSMUSG00000022687, ENSMUSG00000022722, ENSMUSG00000038241, ENSMUSG00000022604, ENSMUSG00000040040, ENSMUSG00000056919, ENSMUSG00000034121, ENSMUSG00000047193, ENSMUSG00000030323,…	479	199	19708	8.89042	4.02496e-24	1.00624e-24	9.7815e-25
		GOTERM_BP_DIRECT	GO:0006397~mRNA processing	54	10.8	1.12158e-26	ENSMUSG00000031311, ENSMUSG00000040824, ENSMUSG00000020180, ENSMUSG00000074088, ENSMUSG00000022283, ENSMUSG00000002477, ENSMUSG00000021111, ENSMUSG00000021039, ENSMUSG00000025439, ENSMUSG00000039630, ENSMUSG00000061360, ENSMUSG00000007050, ENSMUSG00000018379, ENSMUSG00000059208, ENSMUSG00000030224, ENSMUSG00000024097, ENSMUSG00000057278, ENSMUSG00000043962, ENSMUSG00000027404, ENSMUSG00000029227,…	479	356	19708	6.24095	2.73216e-23	5.46432e-24	5.31178e-24
		GOTERM_BP_DIRECT	GO:0002181~cytoplasmic translation	24	4.8	5.15765e-26	ENSMUSG00000057863, ENSMUSG00000079641, ENSMUSG00000037805, ENSMUSG00000007892, ENSMUSG00000058600, ENSMUSG00000025362, ENSMUSG00000079435, ENSMUSG00000060938, ENSMUSG00000098274, ENSMUSG00000003970, ENSMUSG00000045128, ENSMUSG00000059291, ENSMUSG00000062328, ENSMUSG00000048758, ENSMUSG00000067288, ENSMUSG00000059070, ENSMUSG00000047215, ENSMUSG00000067274, ENSMUSG00000019782, ENSMUSG00000093674,…	479	44	19708	22.4422	1.2564e-22	2.094e-23	2.03555e-23
		GOTERM_BP_DIRECT	GO:1905515~non-motile cilium assembly	24	4.8	6.46053e-22	ENSMUSG00000040729, ENSMUSG00000006464, ENSMUSG00000011658, ENSMUSG00000057132, ENSMUSG00000033282, ENSMUSG00000028576, ENSMUSG00000024667, ENSMUSG00000021013, ENSMUSG00000060798, ENSMUSG00000024169, ENSMUSG00000020895, ENSMUSG00000022911, ENSMUSG00000047248, ENSMUSG00000019971, ENSMUSG00000038241, ENSMUSG00000039781, ENSMUSG00000040040, ENSMUSG00000039765, ENSMUSG00000034121, ENSMUSG00000038564,…	479	61	19708	16.1878	1.57379e-18	2.24827e-19	2.18551e-19
		GOTERM_BP_DIRECT	GO:0000398~mRNA splicing, via spliceosome	35	7	2.01538e-21	ENSMUSG00000031311, ENSMUSG00000040824, ENSMUSG00000020180, ENSMUSG00000002477, ENSMUSG00000005687, ENSMUSG00000021134, ENSMUSG00000021039, ENSMUSG00000037197, ENSMUSG00000090553, ENSMUSG00000061360, ENSMUSG00000028809, ENSMUSG00000060373, ENSMUSG00000034120, ENSMUSG00000007050, ENSMUSG00000078348, ENSMUSG00000018379, ENSMUSG00000059208, ENSMUSG00000024097, ENSMUSG00000025580, ENSMUSG00000057278,…	479	173	19708	8.32394	4.90947e-18	6.13683e-19	5.96553e-19
		GOTERM_BP_DIRECT	GO:0007224~smoothened signaling pathway	20	4	2.57015e-14	ENSMUSG00000028681, ENSMUSG00000029122, ENSMUSG00000026276, ENSMUSG00000001039, ENSMUSG00000048402, ENSMUSG00000025008, ENSMUSG00000022687, ENSMUSG00000021466, ENSMUSG00000001761, ENSMUSG00000025407, ENSMUSG00000022911, ENSMUSG00000021318, ENSMUSG00000040040, ENSMUSG00000020319, ENSMUSG00000039765, ENSMUSG00000038564, ENSMUSG00000016637, ENSMUSG00000056832, ENSMUSG00000037325, ENSMUSG00000031951	479	78	19708	10.5498	6.2474e-11	6.95653e-12	6.76234e-12
		GOTERM_BP_DIRECT	GO:0042733~embryonic digit morphogenesis	17	3.4	4.0321e-12	ENSMUSG00000011658, ENSMUSG00000001039, ENSMUSG00000048402, ENSMUSG00000060798, ENSMUSG00000024169, ENSMUSG00000028800, ENSMUSG00000020895, ENSMUSG00000047248, ENSMUSG00000034292, ENSMUSG00000021318, ENSMUSG00000040040, ENSMUSG00000020319, ENSMUSG00000018604, ENSMUSG00000034121, ENSMUSG00000037169, ENSMUSG00000030323, ENSMUSG00000031951	479	67	19708	10.4395	9.82222e-09	9.82218e-10	9.548e-10
		GOTERM_BP_DIRECT	GO:0042073~intraciliary transport	13	2.6	3.86092e-11	ENSMUSG00000028576, ENSMUSG00000024169, ENSMUSG00000034292, ENSMUSG00000066643, ENSMUSG00000039781, ENSMUSG00000040040, ENSMUSG00000051444, ENSMUSG00000038564, ENSMUSG00000042050, ENSMUSG00000016637, ENSMUSG00000056832, ENSMUSG00000039715, ENSMUSG00000030323	479	37	19708	14.456	9.40521e-08	8.55018e-09	8.3115e-09
		GOTERM_BP_DIRECT	GO:0006364~rRNA processing	21	4.2	5.86505e-10	ENSMUSG00000058558, ENSMUSG00000025290, ENSMUSG00000027133, ENSMUSG00000060938, ENSMUSG00000025580, ENSMUSG00000009927, ENSMUSG00000028495, ENSMUSG00000040952, ENSMUSG00000061477, ENSMUSG00000025364, ENSMUSG00000025794, ENSMUSG00000061787, ENSMUSG00000059291, ENSMUSG00000001056, ENSMUSG00000004268, ENSMUSG00000046865, ENSMUSG00000067288, ENSMUSG00000028729, ENSMUSG00000067367, ENSMUSG00000090733,…	479	149	19708	5.79883	1.42873e-06	1.17352e-07	1.14076e-07
		GOTERM_BP_DIRECT	GO:0035721~intraciliary retrograde transport	9	1.8	6.26261e-10	ENSMUSG00000006464, ENSMUSG00000066643, ENSMUSG00000014075, ENSMUSG00000042050, ENSMUSG00000032514, ENSMUSG00000039715, ENSMUSG00000047193, ENSMUSG00000024169, ENSMUSG00000030323	479	15	19708	24.6864	1.52557e-06	1.17352e-07	1.14076e-07
		GOTERM_BP_DIRECT	GO:0000387~spliceosomal snRNP assembly	10	2	5.83523e-09	ENSMUSG00000020018, ENSMUSG00000025439, ENSMUSG00000090553, ENSMUSG00000040824, ENSMUSG00000020180, ENSMUSG00000057278, ENSMUSG00000031848, ENSMUSG00000002477, ENSMUSG00000027404, ENSMUSG00000030224	479	26	19708	15.8246	1.42145e-05	1.01533e-06	9.86987e-07
		GOTERM_BP_DIRECT	GO:0042274~ribosomal small subunit biogenesis	9	1.8	1.1016e-08	ENSMUSG00000067288, ENSMUSG00000025290, ENSMUSG00000057113, ENSMUSG00000009927, ENSMUSG00000028495, ENSMUSG00000040952, ENSMUSG00000037563, ENSMUSG00000061477, ENSMUSG00000061787	479	20	19708	18.5148	2.68347e-05	1.789e-06	1.73906e-06
		GOTERM_BP_DIRECT	GO:0000028~ribosomal small subunit assembly	8	1.6	4.4739e-08	ENSMUSG00000067288, ENSMUSG00000044533, ENSMUSG00000024608, ENSMUSG00000036781, ENSMUSG00000009927, ENSMUSG00000032518, ENSMUSG00000040952, ENSMUSG00000090733	479	16	19708	20.572	0.000108978	6.74348e-06	6.55523e-06
		GOTERM_BP_DIRECT	GO:0097421~liver regeneration	11	2.2	4.70604e-08	ENSMUSG00000025407, ENSMUSG00000025747, ENSMUSG00000066643, ENSMUSG00000027342, ENSMUSG00000021318, ENSMUSG00000057113, ENSMUSG00000037563, ENSMUSG00000021134, ENSMUSG00000018379, ENSMUSG00000070348, ENSMUSG00000021466	479	42	19708	10.7758	0.000114633	6.74348e-06	6.55523e-06
		GOTERM_BP_DIRECT	GO:0009953~dorsal/ventral pattern formation	12	2.4	5.69104e-08	ENSMUSG00000025407, ENSMUSG00000022911, ENSMUSG00000021318, ENSMUSG00000040040, ENSMUSG00000064325, ENSMUSG00000038564, ENSMUSG00000048402, ENSMUSG00000018698, ENSMUSG00000047193, ENSMUSG00000021466, ENSMUSG00000001761, ENSMUSG00000030323	479	54	19708	9.14312	0.000138624	7.70187e-06	7.48688e-06
		GOTERM_BP_DIRECT	GO:0048025~negative regulation of mRNA splicing, via spliceosome	9	1.8	8.50006e-08	ENSMUSG00000021963, ENSMUSG00000021546, ENSMUSG00000024097, ENSMUSG00000057113, ENSMUSG00000016921, ENSMUSG00000028676, ENSMUSG00000018446, ENSMUSG00000028911, ENSMUSG00000037070	479	25	19708	14.8119	0.00020704	1.0898e-05	1.05938e-05
		GOTERM_BP_DIRECT	GO:0006457~protein folding	16	3.2	9.75089e-08	ENSMUSG00000029198, ENSMUSG00000020361, ENSMUSG00000025980, ENSMUSG00000028851, ENSMUSG00000022234, ENSMUSG00000071072, ENSMUSG00000024359, ENSMUSG00000025613, ENSMUSG00000006412, ENSMUSG00000042133, ENSMUSG00000020368, ENSMUSG00000027804, ENSMUSG00000007739, ENSMUSG00000031701, ENSMUSG00000073676, ENSMUSG00000039615	479	113	19708	5.82571	0.000237503	1.18766e-05	1.1545e-05
		GOTERM_BP_DIRECT	GO:0007368~determination of left/right symmetry	14	2.8	1.28731e-07	ENSMUSG00000049488, ENSMUSG00000033282, ENSMUSG00000028576, ENSMUSG00000024169, ENSMUSG00000001761, ENSMUSG00000020895, ENSMUSG00000022911, ENSMUSG00000019971, ENSMUSG00000040040, ENSMUSG00000039765, ENSMUSG00000017405, ENSMUSG00000034121, ENSMUSG00000038564, ENSMUSG00000047193	479	85	19708	6.77667	0.00031354	1.49328e-05	1.4516e-05
		GOTERM_BP_DIRECT	GO:0045727~positive regulation of translation	14	2.8	1.9582e-07	ENSMUSG00000058558, ENSMUSG00000031320, ENSMUSG00000057113, ENSMUSG00000060938, ENSMUSG00000025580, ENSMUSG00000040028, ENSMUSG00000027613, ENSMUSG00000019432, ENSMUSG00000000568, ENSMUSG00000036781, ENSMUSG00000027808, ENSMUSG00000006728, ENSMUSG00000016554, ENSMUSG00000028081	479	88	19708	6.54564	0.000476904	2.16826e-05	2.10774e-05
		GOTERM_BP_DIRECT	GO:0050821~protein stabilization	20	4	3.81815e-07	ENSMUSG00000058558, ENSMUSG00000057666, ENSMUSG00000004264, ENSMUSG00000057113, ENSMUSG00000059552, ENSMUSG00000026021, ENSMUSG00000028964, ENSMUSG00000018293, ENSMUSG00000061477, ENSMUSG00000025980, ENSMUSG00000022234, ENSMUSG00000071072, ENSMUSG00000025613, ENSMUSG00000020167, ENSMUSG00000059291, ENSMUSG00000028416, ENSMUSG00000001761, ENSMUSG00000022329, ENSMUSG00000007739, ENSMUSG00000071415	479	198	19708	4.15596	0.000929669	4.04392e-05	3.93104e-05
		GOTERM_BP_DIRECT	GO:0021532~neural tube patterning	6	1.2	4.33417e-07	ENSMUSG00000020895, ENSMUSG00000022911, ENSMUSG00000034292, ENSMUSG00000033282, ENSMUSG00000024169, ENSMUSG00000021466	479	8	19708	30.858	0.00105525	4.39919e-05	4.27638e-05
		GOTERM_BP_DIRECT	GO:0008589~regulation of smoothened signaling pathway	8	1.6	5.87762e-07	ENSMUSG00000022722, ENSMUSG00000011658, ENSMUSG00000047248, ENSMUSG00000033282, ENSMUSG00000034121, ENSMUSG00000038564, ENSMUSG00000060798, ENSMUSG00000024169	479	22	19708	14.9615	0.00143076	5.72715e-05	5.56728e-05
		GOTERM_CC_DIRECT	GO:0005840~ribosome	69	13.8	9.11562e-61	ENSMUSG00000024181, ENSMUSG00000057863, ENSMUSG00000058558, ENSMUSG00000057388, ENSMUSG00000026087, ENSMUSG00000106918, ENSMUSG00000063787, ENSMUSG00000020460, ENSMUSG00000025794, ENSMUSG00000060036, ENSMUSG00000048758, ENSMUSG00000047215, ENSMUSG00000024829, ENSMUSG00000046364, ENSMUSG00000090733, ENSMUSG00000038900, ENSMUSG00000071415, ENSMUSG00000079641, ENSMUSG00000032399, ENSMUSG00000037805,…	494	196	20828	14.8427	4.79482e-58	4.79482e-58	4.05645e-58
		GOTERM_CC_DIRECT	GO:0022626~cytosolic ribosome	49	9.8	2.38788e-57	ENSMUSG00000057863, ENSMUSG00000058558, ENSMUSG00000020460, ENSMUSG00000025794, ENSMUSG00000060036, ENSMUSG00000048758, ENSMUSG00000047215, ENSMUSG00000046364, ENSMUSG00000090733, ENSMUSG00000038900, ENSMUSG00000071415, ENSMUSG00000079641, ENSMUSG00000032399, ENSMUSG00000037805, ENSMUSG00000007892, ENSMUSG00000058600, ENSMUSG00000028495, ENSMUSG00000000740, ENSMUSG00000003970, ENSMUSG00000008668,…	494	81	20828	25.5054	1.25603e-54	6.28013e-55	5.31304e-55
		GOTERM_CC_DIRECT	GO:0005829~cytosol	229	45.8	7.83624e-42	ENSMUSG00000057863, ENSMUSG00000031353, ENSMUSG00000074088, ENSMUSG00000029394, ENSMUSG00000002477, ENSMUSG00000020460, ENSMUSG00000040860, ENSMUSG00000022403, ENSMUSG00000066456, ENSMUSG00000039630, ENSMUSG00000021318, ENSMUSG00000031585, ENSMUSG00000079641, ENSMUSG00000000184, ENSMUSG00000058600, ENSMUSG00000000740, ENSMUSG00000020571, ENSMUSG00000028851, ENSMUSG00000060126, ENSMUSG00000027404,…	494	4092	20828	2.3595	4.12186e-39	1.37395e-39	1.16238e-39
		GOTERM_CC_DIRECT	GO:0005634~nucleus	276	55.2	1.76238e-31	ENSMUSG00000031353, ENSMUSG00000074088, ENSMUSG00000029394, ENSMUSG00000002477, ENSMUSG00000022881, ENSMUSG00000020460, ENSMUSG00000066456, ENSMUSG00000039630, ENSMUSG00000021318, ENSMUSG00000016637, ENSMUSG00000018379, ENSMUSG00000031585, ENSMUSG00000000184, ENSMUSG00000058600, ENSMUSG00000025580, ENSMUSG00000063511, ENSMUSG00000004667, ENSMUSG00000029705, ENSMUSG00000028851, ENSMUSG00000060126,…	494	6413	20828	1.81455	9.27014e-29	2.31754e-29	1.96065e-29
		GOTERM_CC_DIRECT	GO:0005737~cytoplasm	294	58.8	5.77481e-30	ENSMUSG00000057863, ENSMUSG00000025351, ENSMUSG00000029394, ENSMUSG00000002477, ENSMUSG00000020460, ENSMUSG00000025474, ENSMUSG00000040860, ENSMUSG00000022403, ENSMUSG00000039630, ENSMUSG00000021318, ENSMUSG00000016637, ENSMUSG00000018379, ENSMUSG00000000184, ENSMUSG00000025580, ENSMUSG00000063511, ENSMUSG00000029705, ENSMUSG00000028851, ENSMUSG00000001039, ENSMUSG00000060126, ENSMUSG00000027404,…	494	7229	20828	1.71471	3.03755e-27	6.0348e-28	5.10549e-28
		GOTERM_CC_DIRECT	GO:0005813~centrosome	69	13.8	6.8838e-30	ENSMUSG00000029790, ENSMUSG00000049488, ENSMUSG00000025474, ENSMUSG00000040860, ENSMUSG00000044066, ENSMUSG00000022604, ENSMUSG00000039630, ENSMUSG00000017405, ENSMUSG00000009907, ENSMUSG00000016637, ENSMUSG00000039715, ENSMUSG00000019986, ENSMUSG00000030983, ENSMUSG00000057113, ENSMUSG00000024294, ENSMUSG00000033282, ENSMUSG00000001039, ENSMUSG00000048445, ENSMUSG00000028576, ENSMUSG00000022234,…	494	545	20828	5.33793	3.62088e-27	6.0348e-28	5.10549e-28
		GOTERM_CC_DIRECT	GO:0022625~cytosolic large ribosomal subunit	30	6	1.7838e-29	ENSMUSG00000057863, ENSMUSG00000058558, ENSMUSG00000079435, ENSMUSG00000060938, ENSMUSG00000061983, ENSMUSG00000060036, ENSMUSG00000025794, ENSMUSG00000098274, ENSMUSG00000048758, ENSMUSG00000059070, ENSMUSG00000047215, ENSMUSG00000041453, ENSMUSG00000046364, ENSMUSG00000038900, ENSMUSG00000071415, ENSMUSG00000079641, ENSMUSG00000032399, ENSMUSG00000037805, ENSMUSG00000007892, ENSMUSG00000058600,…	494	68	20828	18.6009	9.38278e-27	1.3404e-27	1.13399e-27
		GOTERM_CC_DIRECT	GO:0022627~cytosolic small ribosomal subunit	26	5.2	2.26903e-28	ENSMUSG00000025290, ENSMUSG00000009927, ENSMUSG00000061983, ENSMUSG00000020460, ENSMUSG00000061787, ENSMUSG00000067288, ENSMUSG00000024608, ENSMUSG00000047675, ENSMUSG00000036781, ENSMUSG00000003429, ENSMUSG00000090733, ENSMUSG00000031320, ENSMUSG00000028234, ENSMUSG00000025362, ENSMUSG00000028495, ENSMUSG00000040952, ENSMUSG00000061477, ENSMUSG00000008668, ENSMUSG00000044533, ENSMUSG00000090862,…	494	48	20828	22.8377	1.19351e-25	1.49189e-26	1.26215e-26
		GOTERM_CC_DIRECT	GO:0005929~cilium	57	11.4	4.78126e-28	ENSMUSG00000033257, ENSMUSG00000029790, ENSMUSG00000029231, ENSMUSG00000049488, ENSMUSG00000027378, ENSMUSG00000040860, ENSMUSG00000024667, ENSMUSG00000060798, ENSMUSG00000022722, ENSMUSG00000021318, ENSMUSG00000017405, ENSMUSG00000051444, ENSMUSG00000016637, ENSMUSG00000039715, ENSMUSG00000019986, ENSMUSG00000031951, ENSMUSG00000026276, ENSMUSG00000074673, ENSMUSG00000033282, ENSMUSG00000001039,…	494	386	20828	6.22599	2.51494e-25	2.79438e-26	2.36407e-26
		GOTERM_CC_DIRECT	GO:0005654~nucleoplasm	171	34.2	3.90128e-24	ENSMUSG00000058558, ENSMUSG00000028580, ENSMUSG00000030660, ENSMUSG00000031353, ENSMUSG00000025351, ENSMUSG00000020180, ENSMUSG00000029394, ENSMUSG00000022881, ENSMUSG00000020460, ENSMUSG00000025474, ENSMUSG00000021039, ENSMUSG00000071655, ENSMUSG00000066456, ENSMUSG00000071014, ENSMUSG00000021318, ENSMUSG00000039630, ENSMUSG00000010095, ENSMUSG00000018379, ENSMUSG00000071415, ENSMUSG00000031585,…	494	3367	20828	2.14128	2.05207e-21	2.05207e-22	1.73607e-22
		GOTERM_CC_DIRECT	GO:0005681~spliceosomal complex	37	7.4	1.43365e-23	ENSMUSG00000040824, ENSMUSG00000020180, ENSMUSG00000074088, ENSMUSG00000022283, ENSMUSG00000027593, ENSMUSG00000002477, ENSMUSG00000005687, ENSMUSG00000028609, ENSMUSG00000021039, ENSMUSG00000025439, ENSMUSG00000037197, ENSMUSG00000090553, ENSMUSG00000039630, ENSMUSG00000061360, ENSMUSG00000028809, ENSMUSG00000060373, ENSMUSG00000034120, ENSMUSG00000007050, ENSMUSG00000078348, ENSMUSG00000018379,…	494	176	20828	8.86359	7.54102e-21	6.85547e-22	5.79978e-22
		GOTERM_CC_DIRECT	GO:0036064~ciliary basal body	37	7.4	3.93978e-23	ENSMUSG00000033257, ENSMUSG00000052397, ENSMUSG00000029790, ENSMUSG00000026504, ENSMUSG00000021013, ENSMUSG00000060798, ENSMUSG00000024169, ENSMUSG00000021537, ENSMUSG00000038241, ENSMUSG00000040040, ENSMUSG00000034121, ENSMUSG00000038564, ENSMUSG00000021918, ENSMUSG00000056832, ENSMUSG00000039715, ENSMUSG00000036822, ENSMUSG00000030323, ENSMUSG00000019986, ENSMUSG00000060090, ENSMUSG00000029122,…	494	181	20828	8.61874	2.07232e-20	1.72693e-21	1.461e-21
		GOTERM_CC_DIRECT	GO:0071013~catalytic step 2 spliceosome	28	5.6	4.05325e-21	ENSMUSG00000040824, ENSMUSG00000020180, ENSMUSG00000074088, ENSMUSG00000022283, ENSMUSG00000027593, ENSMUSG00000002477, ENSMUSG00000005687, ENSMUSG00000028609, ENSMUSG00000021039, ENSMUSG00000090553, ENSMUSG00000039630, ENSMUSG00000028809, ENSMUSG00000060373, ENSMUSG00000007050, ENSMUSG00000018379, ENSMUSG00000059208, ENSMUSG00000025580, ENSMUSG00000057278, ENSMUSG00000024853, ENSMUSG00000037070,…	494	102	20828	11.5739	2.13201e-18	1.64001e-19	1.38746e-19
		GOTERM_CC_DIRECT	GO:0005814~centriole	31	6.2	1.49664e-19	ENSMUSG00000029790, ENSMUSG00000006930, ENSMUSG00000026504, ENSMUSG00000040860, ENSMUSG00000021013, ENSMUSG00000024169, ENSMUSG00000021537, ENSMUSG00000038241, ENSMUSG00000022604, ENSMUSG00000040040, ENSMUSG00000056919, ENSMUSG00000034121, ENSMUSG00000039715, ENSMUSG00000036822, ENSMUSG00000019986, ENSMUSG00000060090, ENSMUSG00000030983, ENSMUSG00000059834, ENSMUSG00000061298, ENSMUSG00000048445,…	494	150	20828	8.71347	7.87233e-17	5.62309e-18	4.75718e-18
		GOTERM_CC_DIRECT	GO:0005856~cytoskeleton	88	17.6	1.23611e-17	ENSMUSG00000033257, ENSMUSG00000032002, ENSMUSG00000057666, ENSMUSG00000029790, ENSMUSG00000049488, ENSMUSG00000025474, ENSMUSG00000027378, ENSMUSG00000040860, ENSMUSG00000024667, ENSMUSG00000060798, ENSMUSG00000022722, ENSMUSG00000021754, ENSMUSG00000025439, ENSMUSG00000044066, ENSMUSG00000022604, ENSMUSG00000039630, ENSMUSG00000017405, ENSMUSG00000039715, ENSMUSG00000019986, ENSMUSG00000030983,…	494	1369	20828	2.71019	6.50196e-15	4.33464e-16	3.66714e-16
		GOTERM_CC_DIRECT	GO:1990904~ribonucleoprotein complex	31	6.2	9.26072e-17	ENSMUSG00000058558, ENSMUSG00000057666, ENSMUSG00000022283, ENSMUSG00000060938, ENSMUSG00000040028, ENSMUSG00000017146, ENSMUSG00000047675, ENSMUSG00000039630, ENSMUSG00000059208, ENSMUSG00000032399, ENSMUSG00000031320, ENSMUSG00000057113, ENSMUSG00000025580, ENSMUSG00000057278, ENSMUSG00000028495, ENSMUSG00000021040, ENSMUSG00000061477, ENSMUSG00000025364, ENSMUSG00000026234, ENSMUSG00000044533,…	494	187	20828	6.98941	5.83977e-14	3.04446e-15	2.57564e-15
		GOTERM_CC_DIRECT	GO:0035869~ciliary transition zone	17	3.4	1.0194e-16	ENSMUSG00000026276, ENSMUSG00000057132, ENSMUSG00000049488, ENSMUSG00000033282, ENSMUSG00000027378, ENSMUSG00000001039, ENSMUSG00000024667, ENSMUSG00000028218, ENSMUSG00000020895, ENSMUSG00000019971, ENSMUSG00000034292, ENSMUSG00000021537, ENSMUSG00000039781, ENSMUSG00000039765, ENSMUSG00000034121, ENSMUSG00000021918, ENSMUSG00000031951	494	38	20828	18.8619	5.83977e-14	3.15415e-15	2.66843e-15
		GOTERM_CC_DIRECT	GO:0005730~nucleolus	65	13	3.82155e-16	ENSMUSG00000057863, ENSMUSG00000058558, ENSMUSG00000032320, ENSMUSG00000060036, ENSMUSG00000027613, ENSMUSG00000022205, ENSMUSG00000021318, ENSMUSG00000038900, ENSMUSG00000071415, ENSMUSG00000028691, ENSMUSG00000000184, ENSMUSG00000028333, ENSMUSG00000006362, ENSMUSG00000025580, ENSMUSG00000057113, ENSMUSG00000028495, ENSMUSG00000000740, ENSMUSG00000026234, ENSMUSG00000009079, ENSMUSG00000048402,…	494	860	20828	3.18666	1.75193e-13	1.11674e-14	9.44771e-15
		GOTERM_CC_DIRECT	GO:0042788~polysomal ribosome	16	3.2	6.78372e-16	ENSMUSG00000057863, ENSMUSG00000079641, ENSMUSG00000037805, ENSMUSG00000058600, ENSMUSG00000025362, ENSMUSG00000079435, ENSMUSG00000098274, ENSMUSG00000003970, ENSMUSG00000045128, ENSMUSG00000059291, ENSMUSG00000048758, ENSMUSG00000067288, ENSMUSG00000059070, ENSMUSG00000093674, ENSMUSG00000039001, ENSMUSG00000034892	494	35	20828	19.274	3.50386e-13	1.87802e-14	1.58882e-14
		GOTERM_CC_DIRECT	GO:0042995~cell projection	72	14.4	1.06626e-13	ENSMUSG00000033257, ENSMUSG00000029790, ENSMUSG00000073791, ENSMUSG00000022283, ENSMUSG00000029231, ENSMUSG00000049488, ENSMUSG00000027378, ENSMUSG00000040860, ENSMUSG00000024667, ENSMUSG00000060798, ENSMUSG00000022722, ENSMUSG00000021318, ENSMUSG00000017405, ENSMUSG00000051444, ENSMUSG00000021918, ENSMUSG00000016637, ENSMUSG00000039715, ENSMUSG00000019986, ENSMUSG00000031951, ENSMUSG00000026276,…	494	1150	20828	2.6397	5.60618e-11	2.80427e-12	2.37244e-12
		GOTERM_CC_DIRECT	GO:0034709~methylosome	10	2	1.42637e-12	ENSMUSG00000020018, ENSMUSG00000025439, ENSMUSG00000090553, ENSMUSG00000040824, ENSMUSG00000020180, ENSMUSG00000057278, ENSMUSG00000109324, ENSMUSG00000002477, ENSMUSG00000021131, ENSMUSG00000027404	494	13	20828	32.4323	7.50294e-10	3.57272e-11	3.02254e-11
		GOTERM_CC_DIRECT	GO:0016607~nuclear speck	38	7.6	6.27551e-12	ENSMUSG00000031311, ENSMUSG00000074088, ENSMUSG00000026021, ENSMUSG00000041459, ENSMUSG00000005687, ENSMUSG00000021134, ENSMUSG00000028609, ENSMUSG00000021039, ENSMUSG00000039630, ENSMUSG00000021318, ENSMUSG00000061360, ENSMUSG00000028809, ENSMUSG00000035297, ENSMUSG00000034120, ENSMUSG00000038047, ENSMUSG00000018379, ENSMUSG00000036822, ENSMUSG00000031585, ENSMUSG00000024097, ENSMUSG00000053453,…	494	418	20828	3.8329	3.30093e-09	1.50008e-10	1.26908e-10
		GOTERM_CC_DIRECT	GO:0015935~small ribosomal subunit	12	2.4	6.55929e-12	ENSMUSG00000044533, ENSMUSG00000025290, ENSMUSG00000031320, ENSMUSG00000028234, ENSMUSG00000058267, ENSMUSG00000057113, ENSMUSG00000028495, ENSMUSG00000032518, ENSMUSG00000040952, ENSMUSG00000037563, ENSMUSG00000008668, ENSMUSG00000028081	494	26	20828	19.4594	3.4502e-09	1.50008e-10	1.26908e-10
		GOTERM_CC_DIRECT	GO:0005689~U12-type spliceosomal complex	12	2.4	1.08343e-11	ENSMUSG00000028639, ENSMUSG00000020018, ENSMUSG00000090553, ENSMUSG00000040824, ENSMUSG00000020180, ENSMUSG00000037361, ENSMUSG00000061360, ENSMUSG00000057278, ENSMUSG00000002477, ENSMUSG00000078348, ENSMUSG00000024853, ENSMUSG00000027404	494	27	20828	18.7386	5.69886e-09	2.37452e-10	2.00887e-10
		GOTERM_CC_DIRECT	GO:0005686~U2 snRNP	11	2.2	2.52748e-11	ENSMUSG00000090553, ENSMUSG00000040824, ENSMUSG00000020180, ENSMUSG00000037361, ENSMUSG00000061360, ENSMUSG00000057278, ENSMUSG00000002477, ENSMUSG00000078348, ENSMUSG00000024853, ENSMUSG00000030512, ENSMUSG00000027404	494	22	20828	21.081	1.32945e-08	5.31782e-10	4.49892e-10
		GOTERM_CC_DIRECT	GO:0071007~U2-type catalytic step 2 spliceosome	12	2.4	6.45864e-11	ENSMUSG00000021039, ENSMUSG00000024735, ENSMUSG00000020018, ENSMUSG00000090553, ENSMUSG00000040824, ENSMUSG00000020180, ENSMUSG00000074088, ENSMUSG00000057278, ENSMUSG00000002477, ENSMUSG00000005687, ENSMUSG00000030512, ENSMUSG00000027404	494	31	20828	16.3208	3.39724e-08	1.30663e-09	1.10542e-09
		GOTERM_CC_DIRECT	GO:0005930~axoneme	20	4	1.21567e-10	ENSMUSG00000006464, ENSMUSG00000026276, ENSMUSG00000057132, ENSMUSG00000049488, ENSMUSG00000033282, ENSMUSG00000048402, ENSMUSG00000024169, ENSMUSG00000025407, ENSMUSG00000022722, ENSMUSG00000022911, ENSMUSG00000034292, ENSMUSG00000066643, ENSMUSG00000021318, ENSMUSG00000014075, ENSMUSG00000040040, ENSMUSG00000020319, ENSMUSG00000038564, ENSMUSG00000037325, ENSMUSG00000039715, ENSMUSG00000047193	494	125	20828	6.74591	6.3944e-08	2.3683e-09	2.0036e-09
		GOTERM_CC_DIRECT	GO:0071011~precatalytic spliceosome	10	2	1.62352e-10	ENSMUSG00000090553, ENSMUSG00000040824, ENSMUSG00000020180, ENSMUSG00000037361, ENSMUSG00000061360, ENSMUSG00000057278, ENSMUSG00000002477, ENSMUSG00000007050, ENSMUSG00000078348, ENSMUSG00000024853	494	19	20828	22.1905	8.5397e-08	2.94472e-09	2.49126e-09
		GOTERM_CC_DIRECT	GO:0015934~large ribosomal subunit	10	2	1.62352e-10	ENSMUSG00000032399, ENSMUSG00000037805, ENSMUSG00000046364, ENSMUSG00000057113, ENSMUSG00000060938, ENSMUSG00000026087, ENSMUSG00000003970, ENSMUSG00000033845, ENSMUSG00000038900, ENSMUSG00000062328	494	19	20828	22.1905	8.5397e-08	2.94472e-09	2.49126e-09
		GOTERM_CC_DIRECT	GO:0071005~U2-type precatalytic spliceosome	14	2.8	1.7123e-10	ENSMUSG00000040824, ENSMUSG00000020180, ENSMUSG00000057278, ENSMUSG00000002477, ENSMUSG00000057130, ENSMUSG00000024853, ENSMUSG00000027404, ENSMUSG00000020018, ENSMUSG00000090553, ENSMUSG00000061360, ENSMUSG00000031848, ENSMUSG00000007050, ENSMUSG00000078348, ENSMUSG00000030512	494	52	20828	11.3513	9.00669e-08	3.00223e-09	2.53991e-09
		GOTERM_CC_DIRECT	GO:0036038~MKS complex	9	1.8	2.46859e-10	ENSMUSG00000020895, ENSMUSG00000019971, ENSMUSG00000039765, ENSMUSG00000049488, ENSMUSG00000034121, ENSMUSG00000001039, ENSMUSG00000024667, ENSMUSG00000031951, ENSMUSG00000019986	494	14	20828	27.1041	1.29848e-07	4.18865e-09	3.54363e-09
		GOTERM_CC_DIRECT	GO:0005687~U4 snRNP	8	1.6	4.50356e-10	ENSMUSG00000020018, ENSMUSG00000019432, ENSMUSG00000090553, ENSMUSG00000040824, ENSMUSG00000020180, ENSMUSG00000057278, ENSMUSG00000002477, ENSMUSG00000027404	494	10	20828	33.7296	2.36887e-07	7.40272e-09	6.26276e-09
		GOTERM_CC_DIRECT	GO:0032991~macromolecular complex	52	10.4	1.59934e-08	ENSMUSG00000058558, ENSMUSG00000025351, ENSMUSG00000029231, ENSMUSG00000060036, ENSMUSG00000022403, ENSMUSG00000022329, ENSMUSG00000022604, ENSMUSG00000039630, ENSMUSG00000035478, ENSMUSG00000018698, ENSMUSG00000071415, ENSMUSG00000057236, ENSMUSG00000004264, ENSMUSG00000057672, ENSMUSG00000057113, ENSMUSG00000028693, ENSMUSG00000033161, ENSMUSG00000025980, ENSMUSG00000059291, ENSMUSG00000019432,…	494	920	20828	2.38307	8.41247e-06	2.54924e-07	2.15668e-07
		GOTERM_CC_DIRECT	GO:0046540~U4/U6 x U5 tri-snRNP complex	10	2	2.75099e-08	ENSMUSG00000020018, ENSMUSG00000090553, ENSMUSG00000040824, ENSMUSG00000020180, ENSMUSG00000057278, ENSMUSG00000031848, ENSMUSG00000002477, ENSMUSG00000007050, ENSMUSG00000057130, ENSMUSG00000027404	494	31	20828	13.6006	1.44701e-05	4.25594e-07	3.60056e-07
		GOTERM_CC_DIRECT	GO:0034719~SMN-Sm protein complex	8	1.6	3.79416e-08	ENSMUSG00000020018, ENSMUSG00000090553, ENSMUSG00000040824, ENSMUSG00000020180, ENSMUSG00000057278, ENSMUSG00000002477, ENSMUSG00000027404, ENSMUSG00000030224	494	16	20828	21.081	1.99571e-05	5.70209e-07	4.82401e-07
		GOTERM_CC_DIRECT	GO:0032391~photoreceptor connecting cilium	11	2.2	9.56871e-08	ENSMUSG00000019971, ENSMUSG00000021537, ENSMUSG00000026276, ENSMUSG00000057132, ENSMUSG00000040040, ENSMUSG00000033282, ENSMUSG00000027378, ENSMUSG00000021013, ENSMUSG00000036822, ENSMUSG00000024169, ENSMUSG00000030323	494	46	20828	10.0822	5.03301e-05	1.39809e-06	1.1828e-06
		GOTERM_CC_DIRECT	GO:0005739~mitochondrion	81	16.2	1.20363e-07	ENSMUSG00000024181, ENSMUSG00000030541, ENSMUSG00000031198, ENSMUSG00000026281, ENSMUSG00000057666, ENSMUSG00000016319, ENSMUSG00000057388, ENSMUSG00000029198, ENSMUSG00000026087, ENSMUSG00000106918, ENSMUSG00000063787, ENSMUSG00000021474, ENSMUSG00000020022, ENSMUSG00000071014, ENSMUSG00000024829, ENSMUSG00000030869, ENSMUSG00000014294, ENSMUSG00000033938, ENSMUSG00000073676, ENSMUSG00000052337,…	494	1864	20828	1.83214	6.33089e-05	1.7111e-06	1.44761e-06
		GOTERM_CC_DIRECT	GO:0034715~pICln-Sm protein complex	6	1.2	1.47049e-07	ENSMUSG00000020018, ENSMUSG00000025439, ENSMUSG00000090553, ENSMUSG00000040824, ENSMUSG00000020180, ENSMUSG00000002477	494	7	20828	36.1388	7.73448e-05	2.03547e-06	1.72202e-06
		GOTERM_CC_DIRECT	GO:0005685~U1 snRNP	8	1.6	1.57113e-07	ENSMUSG00000020018, ENSMUSG00000090553, ENSMUSG00000040824, ENSMUSG00000020180, ENSMUSG00000057278, ENSMUSG00000063511, ENSMUSG00000002477, ENSMUSG00000027404	494	19	20828	17.7524	8.26379e-05	2.11901e-06	1.7927e-06
		GOTERM_CC_DIRECT	GO:0097546~ciliary base	10	2	3.87352e-07	ENSMUSG00000040729, ENSMUSG00000034292, ENSMUSG00000014075, ENSMUSG00000040040, ENSMUSG00000017405, ENSMUSG00000042050, ENSMUSG00000027378, ENSMUSG00000056832, ENSMUSG00000028218, ENSMUSG00000030323	494	41	20828	10.2834	0.000203727	5.09368e-06	4.30929e-06
		GOTERM_CC_DIRECT	GO:0005697~telomerase holoenzyme complex	8	1.6	4.99965e-07	ENSMUSG00000090553, ENSMUSG00000039630, ENSMUSG00000027133, ENSMUSG00000020180, ENSMUSG00000060373, ENSMUSG00000071072, ENSMUSG00000001056, ENSMUSG00000027404	494	22	20828	15.3316	0.000262947	6.41418e-06	5.42645e-06
		GOTERM_CC_DIRECT	GO:0060170~ciliary membrane	11	2.2	6.76233e-07	ENSMUSG00000029122, ENSMUSG00000022722, ENSMUSG00000006464, ENSMUSG00000022911, ENSMUSG00000026276, ENSMUSG00000073791, ENSMUSG00000049488, ENSMUSG00000021013, ENSMUSG00000037325, ENSMUSG00000031951, ENSMUSG00000001761	494	56	20828	8.28181	0.000355636	8.46902e-06	7.16485e-06
		GOTERM_CC_DIRECT	GO:0005682~U5 snRNP	7	1.4	7.12228e-07	ENSMUSG00000090553, ENSMUSG00000040824, ENSMUSG00000020180, ENSMUSG00000057278, ENSMUSG00000002477, ENSMUSG00000057130, ENSMUSG00000027404	494	15	20828	19.6756	0.000374562	8.71237e-06	7.37074e-06
		GOTERM_CC_DIRECT	GO:0005743~mitochondrial inner membrane	29	5.8	2.02101e-06	ENSMUSG00000006057, ENSMUSG00000030541, ENSMUSG00000016319, ENSMUSG00000027673, ENSMUSG00000061904, ENSMUSG00000021474, ENSMUSG00000020022, ENSMUSG00000027679, ENSMUSG00000021577, ENSMUSG00000071014, ENSMUSG00000030869, ENSMUSG00000014294, ENSMUSG00000033938, ENSMUSG00000052337, ENSMUSG00000059734, ENSMUSG00000004264, ENSMUSG00000003072, ENSMUSG00000022890, ENSMUSG00000025980, ENSMUSG00000026278,…	494	436	20828	2.80435	0.00106249	2.41603e-05	2.04398e-05
		GOTERM_CC_DIRECT	GO:0005683~U7 snRNP	5	1	1.02566e-05	ENSMUSG00000020018, ENSMUSG00000090553, ENSMUSG00000020180, ENSMUSG00000057278, ENSMUSG00000027404	494	7	20828	30.1157	0.00538046	0.000119888	0.000101426
		GOTERM_CC_DIRECT	GO:0034451~centriolar satellite	13	2.6	1.05991e-05	ENSMUSG00000006464, ENSMUSG00000048445, ENSMUSG00000026504, ENSMUSG00000040025, ENSMUSG00000046753, ENSMUSG00000047248, ENSMUSG00000019971, ENSMUSG00000022833, ENSMUSG00000044066, ENSMUSG00000022604, ENSMUSG00000039781, ENSMUSG00000038047, ENSMUSG00000031644	494	109	20828	5.02849	0.00555963	0.000121198	0.000102535
		GOTERM_CC_DIRECT	GO:0043209~myelin sheath	17	3.4	1.42891e-05	ENSMUSG00000028691, ENSMUSG00000057666, ENSMUSG00000016319, ENSMUSG00000052397, ENSMUSG00000026276, ENSMUSG00000061904, ENSMUSG00000032294, ENSMUSG00000033161, ENSMUSG00000025980, ENSMUSG00000020460, ENSMUSG00000022234, ENSMUSG00000024359, ENSMUSG00000020321, ENSMUSG00000021577, ENSMUSG00000020368, ENSMUSG00000033307, ENSMUSG00000052337	494	192	20828	3.73309	0.00748794	0.000158219	0.000133855
		GOTERM_CC_DIRECT	GO:0070469~respiratory chain	10	2	1.44383e-05	ENSMUSG00000059734, ENSMUSG00000044894, ENSMUSG00000071014, ENSMUSG00000027673, ENSMUSG00000030869, ENSMUSG00000033938, ENSMUSG00000014294, ENSMUSG00000038412, ENSMUSG00000020022, ENSMUSG00000025204	494	62	20828	6.80031	0.00756582	0.000158219	0.000133855
		GOTERM_CC_DIRECT	GO:0014069~postsynaptic density	24	4.8	1.79156e-05	ENSMUSG00000058558, ENSMUSG00000032399, ENSMUSG00000037805, ENSMUSG00000004264, ENSMUSG00000058600, ENSMUSG00000027363, ENSMUSG00000009927, ENSMUSG00000024294, ENSMUSG00000040952, ENSMUSG00000033161, ENSMUSG00000024991, ENSMUSG00000025794, ENSMUSG00000003970, ENSMUSG00000008668, ENSMUSG00000045128, ENSMUSG00000021466, ENSMUSG00000001761, ENSMUSG00000021546, ENSMUSG00000067274, ENSMUSG00000024608,…	494	360	20828	2.8108	0.00937945	0.000192319	0.000162703
		GOTERM_CC_DIRECT	GO:0010494~cytoplasmic stress granule	11	2.2	2.90273e-05	ENSMUSG00000021116, ENSMUSG00000028580, ENSMUSG00000021546, ENSMUSG00000028639, ENSMUSG00000018583, ENSMUSG00000022283, ENSMUSG00000040028, ENSMUSG00000041459, ENSMUSG00000037149, ENSMUSG00000040025, ENSMUSG00000040225	494	84	20828	5.52121	0.0151526	0.000305367	0.000258343
		GOTERM_CC_DIRECT	GO:0097730~non-motile cilium	8	1.6	3.18278e-05	ENSMUSG00000022911, ENSMUSG00000026276, ENSMUSG00000057132, ENSMUSG00000040040, ENSMUSG00000021013, ENSMUSG00000024169, ENSMUSG00000030323, ENSMUSG00000019986	494	39	20828	8.6486	0.0166023	0.000328264	0.000277713
		GOTERM_CC_DIRECT	GO:0000922~spindle pole	13	2.6	3.60965e-05	ENSMUSG00000027263, ENSMUSG00000025474, ENSMUSG00000021068, ENSMUSG00000060126, ENSMUSG00000063810, ENSMUSG00000047844, ENSMUSG00000019794, ENSMUSG00000039630, ENSMUSG00000014075, ENSMUSG00000009907, ENSMUSG00000042050, ENSMUSG00000019952, ENSMUSG00000036822	494	123	20828	4.45614	0.018808	0.000365129	0.000308902
		GOTERM_CC_DIRECT	GO:0045202~synapse	41	8.2	6.01862e-05	ENSMUSG00000057863, ENSMUSG00000058558, ENSMUSG00000055762, ENSMUSG00000022283, ENSMUSG00000022261, ENSMUSG00000026021, ENSMUSG00000009927, ENSMUSG00000060036, ENSMUSG00000006930, ENSMUSG00000098274, ENSMUSG00000061787, ENSMUSG00000048758, ENSMUSG00000021116, ENSMUSG00000059070, ENSMUSG00000047215, ENSMUSG00000010095, ENSMUSG00000035297, ENSMUSG00000030603, ENSMUSG00000039114, ENSMUSG00000037805,…	494	876	20828	1.97333	0.031163	0.000597319	0.000505337
		GOTERM_CC_DIRECT	GO:0016363~nuclear matrix	12	2.4	7.13515e-05	ENSMUSG00000042133, ENSMUSG00000021039, ENSMUSG00000031311, ENSMUSG00000004264, ENSMUSG00000019432, ENSMUSG00000039630, ENSMUSG00000061360, ENSMUSG00000028809, ENSMUSG00000057113, ENSMUSG00000059552, ENSMUSG00000032249, ENSMUSG00000059208	494	112	20828	4.51735	0.0368366	0.000695017	0.000587989
		GOTERM_CC_DIRECT	GO:0005762~mitochondrial large ribosomal subunit	9	1.8	9.11674e-05	ENSMUSG00000024181, ENSMUSG00000039640, ENSMUSG00000024829, ENSMUSG00000057388, ENSMUSG00000030869, ENSMUSG00000026087, ENSMUSG00000106918, ENSMUSG00000062981, ENSMUSG00000033845	494	61	20828	6.22061	0.0468245	0.000871891	0.000737627
		GOTERM_CC_DIRECT	GO:0030992~intraciliary transport particle B	6	1.2	0.000137375	ENSMUSG00000034292, ENSMUSG00000040040, ENSMUSG00000038564, ENSMUSG00000016637, ENSMUSG00000028576, ENSMUSG00000056832	494	22	20828	11.4987	0.0697148	0.00129034	0.00109164
		GOTERM_CC_DIRECT	GO:0005747~mitochondrial respiratory chain complex I	8	1.6	0.000187573	ENSMUSG00000059734, ENSMUSG00000071014, ENSMUSG00000027673, ENSMUSG00000030869, ENSMUSG00000033938, ENSMUSG00000014294, ENSMUSG00000020022, ENSMUSG00000025204	494	51	20828	6.61364	0.0939607	0.00173094	0.00146438
		GOTERM_CC_DIRECT	GO:0097526~spliceosomal tri-snRNP complex	4	0.8	0.000249962	ENSMUSG00000020180, ENSMUSG00000057278, ENSMUSG00000031848, ENSMUSG00000002477	494	6	20828	28.108	0.123217	0.00226689	0.00191781
		GOTERM_CC_DIRECT	GO:0005665~DNA-directed RNA polymerase II, core complex	5	1	0.000257029	ENSMUSG00000032199, ENSMUSG00000039771, ENSMUSG00000033020, ENSMUSG00000019738, ENSMUSG00000004667	494	14	20828	15.0578	0.126472	0.00229148	0.00193861
		GOTERM_CC_DIRECT	GO:0033290~eukaryotic 48S preinitiation complex	5	1	0.000343961	ENSMUSG00000021116, ENSMUSG00000070319, ENSMUSG00000024991, ENSMUSG00000027170, ENSMUSG00000016554	494	15	20828	14.054	0.165527	0.00301539	0.00255105
		GOTERM_CC_DIRECT	GO:0035253~ciliary rootlet	5	1	0.000450073	ENSMUSG00000057132, ENSMUSG00000033282, ENSMUSG00000021918, ENSMUSG00000040860, ENSMUSG00000029128	494	16	20828	13.1756	0.210844	0.00388096	0.00328332
		GOTERM_CC_DIRECT	GO:0000502~proteasome complex	8	1.6	0.000521157	ENSMUSG00000028837, ENSMUSG00000014769, ENSMUSG00000018286, ENSMUSG00000068749, ENSMUSG00000030603, ENSMUSG00000024583, ENSMUSG00000030751, ENSMUSG00000002102	494	60	20828	5.62159	0.23982	0.00442143	0.00374056
2	Neurogenesis	GOTERM_BP_DIRECT	GO:0015031~protein transport	65	14.9425	2.8031e-26	ENSMUSG00000002031, ENSMUSG00000004771, ENSMUSG00000002395, ENSMUSG00000055681, ENSMUSG00000048076, ENSMUSG00000024065, ENSMUSG00000061244, ENSMUSG00000060992, ENSMUSG00000029518, ENSMUSG00000029434, ENSMUSG00000020386, ENSMUSG00000041236, ENSMUSG00000022841, ENSMUSG00000022765, ENSMUSG00000073639, ENSMUSG00000020149, ENSMUSG00000021877, ENSMUSG00000030629, ENSMUSG00000030704, ENSMUSG00000010097,…	406	641	19708	4.92234	6.6882e-23	6.6882e-23	6.51721e-23
		GOTERM_BP_DIRECT	GO:0016192~vesicle-mediated transport	35	8.04598	5.70161e-18	ENSMUSG00000005881, ENSMUSG00000008036, ENSMUSG00000004771, ENSMUSG00000002395, ENSMUSG00000048076, ENSMUSG00000055681, ENSMUSG00000060992, ENSMUSG00000020440, ENSMUSG00000029434, ENSMUSG00000020386, ENSMUSG00000041236, ENSMUSG00000022841, ENSMUSG00000020149, ENSMUSG00000021877, ENSMUSG00000030704, ENSMUSG00000030304, ENSMUSG00000032549, ENSMUSG00000032127, ENSMUSG00000034216, ENSMUSG00000006024,…	406	259	19708	6.55971	1.3604e-14	6.80202e-15	6.62812e-15
		GOTERM_BP_DIRECT	GO:0006886~intracellular protein transport	36	8.27586	1.18383e-16	ENSMUSG00000031696, ENSMUSG00000008036, ENSMUSG00000048076, ENSMUSG00000079477, ENSMUSG00000019173, ENSMUSG00000060992, ENSMUSG00000020440, ENSMUSG00000029434, ENSMUSG00000020386, ENSMUSG00000041236, ENSMUSG00000022841, ENSMUSG00000073639, ENSMUSG00000020149, ENSMUSG00000021877, ENSMUSG00000028969, ENSMUSG00000000711, ENSMUSG00000069662, ENSMUSG00000030704, ENSMUSG00000032549, ENSMUSG00000032127,…	406	304	19708	5.74838	2.64899e-13	9.41541e-14	9.1747e-14
		GOTERM_BP_DIRECT	GO:0007399~nervous system development	33	7.58621	6.48672e-10	ENSMUSG00000034701, ENSMUSG00000006095, ENSMUSG00000027692, ENSMUSG00000024501, ENSMUSG00000006699, ENSMUSG00000008855, ENSMUSG00000022048, ENSMUSG00000002058, ENSMUSG00000061524, ENSMUSG00000028969, ENSMUSG00000045136, ENSMUSG00000015149, ENSMUSG00000043051, ENSMUSG00000019647, ENSMUSG00000030397, ENSMUSG00000005871, ENSMUSG00000033565, ENSMUSG00000009418, ENSMUSG00000063919, ENSMUSG00000031285,…	406	439	19708	3.64893	1.54773e-06	3.82535e-07	3.72755e-07
		GOTERM_BP_DIRECT	GO:0006897~endocytosis	22	5.05747	8.01624e-10	ENSMUSG00000056268, ENSMUSG00000006651, ENSMUSG00000008036, ENSMUSG00000025340, ENSMUSG00000024065, ENSMUSG00000019173, ENSMUSG00000028478, ENSMUSG00000006699, ENSMUSG00000025437, ENSMUSG00000022841, ENSMUSG00000022048, ENSMUSG00000002058, ENSMUSG00000022433, ENSMUSG00000020476, ENSMUSG00000020149, ENSMUSG00000022957, ENSMUSG00000000711, ENSMUSG00000030727, ENSMUSG00000020817, ENSMUSG00000033039,…	406	197	19708	5.42092	1.91267e-06	3.82535e-07	3.72755e-07
		GOTERM_BP_DIRECT	GO:0021549~cerebellum development	12	2.75862	7.97166e-08	ENSMUSG00000001270, ENSMUSG00000064351, ENSMUSG00000034701, ENSMUSG00000028969, ENSMUSG00000034848, ENSMUSG00000001911, ENSMUSG00000064363, ENSMUSG00000090100, ENSMUSG00000048895, ENSMUSG00000013236, ENSMUSG00000039801, ENSMUSG00000024346	406	65	19708	8.96158	0.000190186	3.04367e-05	2.96586e-05
		GOTERM_BP_DIRECT	GO:0006914~autophagy	19	4.36782	8.92947e-08	ENSMUSG00000034216, ENSMUSG00000032112, ENSMUSG00000079477, ENSMUSG00000028452, ENSMUSG00000029434, ENSMUSG00000027602, ENSMUSG00000041236, ENSMUSG00000022765, ENSMUSG00000028618, ENSMUSG00000020149, ENSMUSG00000028419, ENSMUSG00000033916, ENSMUSG00000015149, ENSMUSG00000031812, ENSMUSG00000018567, ENSMUSG00000027291, ENSMUSG00000050148, ENSMUSG00000032127, ENSMUSG00000039735	406	191	19708	4.82877	0.000213034	3.04367e-05	2.96586e-05
		GOTERM_BP_DIRECT	GO:0060271~cilium assembly	20	4.5977	1.09145e-07	ENSMUSG00000030276, ENSMUSG00000002031, ENSMUSG00000001173, ENSMUSG00000026341, ENSMUSG00000028795, ENSMUSG00000024065, ENSMUSG00000001105, ENSMUSG00000084957, ENSMUSG00000021114, ENSMUSG00000013160, ENSMUSG00000022765, ENSMUSG00000042156, ENSMUSG00000016541, ENSMUSG00000090100, ENSMUSG00000035790, ENSMUSG00000022837, ENSMUSG00000018395, ENSMUSG00000043051, ENSMUSG00000039735, ENSMUSG00000039801	406	215	19708	4.51552	0.000260386	3.25525e-05	3.17202e-05
		GOTERM_BP_DIRECT	GO:0006890~retrograde vesicle-mediated transport, Golgi to ER	10	2.29885	2.24389e-07	ENSMUSG00000005881, ENSMUSG00000021877, ENSMUSG00000002395, ENSMUSG00000055681, ENSMUSG00000030704, ENSMUSG00000025224, ENSMUSG00000030304, ENSMUSG00000032549, ENSMUSG00000060992, ENSMUSG00000020440	406	44	19708	11.0322	0.00053525	5.94881e-05	5.79673e-05
		GOTERM_BP_DIRECT	GO:0032981~mitochondrial respiratory chain complex I assembly	11	2.52874	4.2586e-07	ENSMUSG00000021764, ENSMUSG00000013593, ENSMUSG00000002416, ENSMUSG00000064341, ENSMUSG00000064363, ENSMUSG00000022450, ENSMUSG00000002379, ENSMUSG00000026895, ENSMUSG00000016427, ENSMUSG00000064345, ENSMUSG00000064367	406	61	19708	8.75345	0.00101559	0.00010161	9.90125e-05
		GOTERM_BP_DIRECT	GO:0008333~endosome to lysosome transport	10	2.29885	4.93648e-07	ENSMUSG00000034216, ENSMUSG00000028419, ENSMUSG00000079477, ENSMUSG00000037234, ENSMUSG00000014402, ENSMUSG00000019998, ENSMUSG00000029434, ENSMUSG00000027291, ENSMUSG00000041236, ENSMUSG00000032127	406	48	19708	10.1129	0.00117715	0.000107077	0.000104339
		GOTERM_BP_DIRECT	GO:0007409~axonogenesis	13	2.98851	1.6822e-06	ENSMUSG00000006651, ENSMUSG00000005871, ENSMUSG00000029223, ENSMUSG00000033585, ENSMUSG00000053024, ENSMUSG00000027168, ENSMUSG00000020671, ENSMUSG00000052727, ENSMUSG00000022812, ENSMUSG00000028969, ENSMUSG00000025959, ENSMUSG00000015222, ENSMUSG00000031840	406	105	19708	6.00995	0.00400569	0.000334478	0.000325926
		GOTERM_BP_DIRECT	GO:0000226~microtubule cytoskeleton organization	15	3.44828	2.31892e-06	ENSMUSG00000030397, ENSMUSG00000053024, ENSMUSG00000033790, ENSMUSG00000048799, ENSMUSG00000022442, ENSMUSG00000062380, ENSMUSG00000021007, ENSMUSG00000052727, ENSMUSG00000045136, ENSMUSG00000072235, ENSMUSG00000090100, ENSMUSG00000043051, ENSMUSG00000018567, ENSMUSG00000030852, ENSMUSG00000015222	406	148	19708	4.91978	0.00551766	0.00042561	0.000414729
		GOTERM_BP_DIRECT	GO:0031175~neuron projection development	16	3.67816	3.25242e-06	ENSMUSG00000027581, ENSMUSG00000005871, ENSMUSG00000004771, ENSMUSG00000031342, ENSMUSG00000053024, ENSMUSG00000027500, ENSMUSG00000048895, ENSMUSG00000022044, ENSMUSG00000029518, ENSMUSG00000028745, ENSMUSG00000024109, ENSMUSG00000022812, ENSMUSG00000028969, ENSMUSG00000016541, ENSMUSG00000015222, ENSMUSG00000033039	406	174	19708	4.46362	0.00773025	0.000554305	0.000540134
		GOTERM_BP_DIRECT	GO:0030030~cell projection organization	17	3.90805	3.84243e-06	ENSMUSG00000030397, ENSMUSG00000001173, ENSMUSG00000026341, ENSMUSG00000028795, ENSMUSG00000024065, ENSMUSG00000001105, ENSMUSG00000028758, ENSMUSG00000021114, ENSMUSG00000028745, ENSMUSG00000013160, ENSMUSG00000022765, ENSMUSG00000035790, ENSMUSG00000030727, ENSMUSG00000022837, ENSMUSG00000018395, ENSMUSG00000010136, ENSMUSG00000039801	406	199	19708	4.14679	0.00912615	0.000611202	0.000595576
		GOTERM_BP_DIRECT	GO:0032456~endocytic recycling	9	2.06897	1.01268e-05	ENSMUSG00000056268, ENSMUSG00000077450, ENSMUSG00000031696, ENSMUSG00000029146, ENSMUSG00000024065, ENSMUSG00000029518, ENSMUSG00000026878, ENSMUSG00000027291, ENSMUSG00000033039	406	52	19708	8.40148	0.0238731	0.00151016	0.00147155
		GOTERM_BP_DIRECT	GO:0007018~microtubule-based movement	11	2.52874	1.44057e-05	ENSMUSG00000047459, ENSMUSG00000063077, ENSMUSG00000020668, ENSMUSG00000027012, ENSMUSG00000018395, ENSMUSG00000010021, ENSMUSG00000026764, ENSMUSG00000096255, ENSMUSG00000021076, ENSMUSG00000021288, ENSMUSG00000028758	406	89	19708	5.99956	0.0337882	0.00202188	0.00197019
		GOTERM_BP_DIRECT	GO:0007224~smoothened signaling pathway	10	2.29885	3.11831e-05	ENSMUSG00000063172, ENSMUSG00000002031, ENSMUSG00000042156, ENSMUSG00000025231, ENSMUSG00000034848, ENSMUSG00000090100, ENSMUSG00000018395, ENSMUSG00000019428, ENSMUSG00000001105, ENSMUSG00000027168	406	78	19708	6.22332	0.0717034	0.00413349	0.00402781
		GOTERM_BP_DIRECT	GO:0007420~brain development	18	4.13793	3.9237e-05	ENSMUSG00000006024, ENSMUSG00000008575, ENSMUSG00000003131, ENSMUSG00000031285, ENSMUSG00000053024, ENSMUSG00000020160, ENSMUSG00000005447, ENSMUSG00000048895, ENSMUSG00000027168, ENSMUSG00000062963, ENSMUSG00000022048, ENSMUSG00000027447, ENSMUSG00000013160, ENSMUSG00000021764, ENSMUSG00000073639, ENSMUSG00000093930, ENSMUSG00000021877, ENSMUSG00000022957	406	266	19708	3.28479	0.0893724	0.00461981	0.0045017
		GOTERM_BP_DIRECT	GO:0045773~positive regulation of axon extension	8	1.83908	3.93957e-05	ENSMUSG00000052727, ENSMUSG00000022812, ENSMUSG00000004771, ENSMUSG00000015291, ENSMUSG00000029291, ENSMUSG00000043051, ENSMUSG00000034675, ENSMUSG00000020476	406	46	19708	8.44206	0.0897173	0.00461981	0.0045017
		GOTERM_BP_DIRECT	GO:0001764~neuron migration	13	2.98851	4.06606e-05	ENSMUSG00000033585, ENSMUSG00000009418, ENSMUSG00000031285, ENSMUSG00000031010, ENSMUSG00000053024, ENSMUSG00000048895, ENSMUSG00000027168, ENSMUSG00000003873, ENSMUSG00000045136, ENSMUSG00000028969, ENSMUSG00000037032, ENSMUSG00000043051, ENSMUSG00000019647	406	143	19708	4.4129	0.0924604	0.00461981	0.0045017
		GOTERM_CC_DIRECT	GO:0005737~cytoplasm	254	58.3908	1.26917e-26	ENSMUSG00000004771, ENSMUSG00000009549, ENSMUSG00000034868, ENSMUSG00000013921, ENSMUSG00000025231, ENSMUSG00000029713, ENSMUSG00000024146, ENSMUSG00000028988, ENSMUSG00000028745, ENSMUSG00000024269, ENSMUSG00000022765, ENSMUSG00000025917, ENSMUSG00000037570, ENSMUSG00000010097, ENSMUSG00000001270, ENSMUSG00000005871, ENSMUSG00000029146, ENSMUSG00000079523, ENSMUSG00000025340, ENSMUSG00000114515,…	424	7229	20828	1.72599	7.22159e-24	7.22159e-24	6.1301e-24
		GOTERM_CC_DIRECT	GO:0005856~cytoskeleton	93	21.3793	4.28252e-25	ENSMUSG00000037979, ENSMUSG00000002031, ENSMUSG00000028344, ENSMUSG00000027012, ENSMUSG00000027692, ENSMUSG00000028546, ENSMUSG00000021076, ENSMUSG00000042406, ENSMUSG00000001105, ENSMUSG00000025437, ENSMUSG00000022442, ENSMUSG00000048799, ENSMUSG00000022048, ENSMUSG00000028745, ENSMUSG00000024269, ENSMUSG00000047459, ENSMUSG00000026925, ENSMUSG00000024426, ENSMUSG00000020668, ENSMUSG00000031839,…	424	1369	20828	3.33704	2.43675e-22	1.21838e-22	1.03423e-22
		GOTERM_CC_DIRECT	GO:0005829~cytosol	170	39.0805	1.39153e-22	ENSMUSG00000056895, ENSMUSG00000025231, ENSMUSG00000048076, ENSMUSG00000005469, ENSMUSG00000008855, ENSMUSG00000028988, ENSMUSG00000028745, ENSMUSG00000024269, ENSMUSG00000001783, ENSMUSG00000023456, ENSMUSG00000022765, ENSMUSG00000024426, ENSMUSG00000025917, ENSMUSG00000004937, ENSMUSG00000030704, ENSMUSG00000015149, ENSMUSG00000032606, ENSMUSG00000043051, ENSMUSG00000032966, ENSMUSG00000033933,…	424	4092	20828	2.04077	7.9178e-20	2.63927e-20	2.24036e-20
		GOTERM_CC_DIRECT	GO:0005874~microtubule	44	10.1149	6.04946e-21	ENSMUSG00000028344, ENSMUSG00000027012, ENSMUSG00000006095, ENSMUSG00000033790, ENSMUSG00000025410, ENSMUSG00000028447, ENSMUSG00000026764, ENSMUSG00000022442, ENSMUSG00000022048, ENSMUSG00000024269, ENSMUSG00000047459, ENSMUSG00000024426, ENSMUSG00000028969, ENSMUSG00000045136, ENSMUSG00000020668, ENSMUSG00000069662, ENSMUSG00000018395, ENSMUSG00000020308, ENSMUSG00000032606, ENSMUSG00000037234,…	424	361	20828	5.98725	3.44214e-18	8.60535e-19	7.30472e-19
		GOTERM_CC_DIRECT	GO:0043209~myelin sheath	32	7.35632	3.00651e-19	ENSMUSG00000024065, ENSMUSG00000053024, ENSMUSG00000029713, ENSMUSG00000044629, ENSMUSG00000008859, ENSMUSG00000006699, ENSMUSG00000041697, ENSMUSG00000022048, ENSMUSG00000020402, ENSMUSG00000006818, ENSMUSG00000015149, ENSMUSG00000031633, ENSMUSG00000030246, ENSMUSG00000006024, ENSMUSG00000001270, ENSMUSG00000030695, ENSMUSG00000029223, ENSMUSG00000051391, ENSMUSG00000029064, ENSMUSG00000028452,…	424	192	20828	8.18711	1.7107e-16	3.4214e-17	2.90428e-17
		GOTERM_CC_DIRECT	GO:0030426~growth cone	29	6.66667	2.9135e-16	ENSMUSG00000008475, ENSMUSG00000031010, ENSMUSG00000028546, ENSMUSG00000025410, ENSMUSG00000003269, ENSMUSG00000096255, ENSMUSG00000048895, ENSMUSG00000022044, ENSMUSG00000024501, ENSMUSG00000022048, ENSMUSG00000028969, ENSMUSG00000037032, ENSMUSG00000020668, ENSMUSG00000069662, ENSMUSG00000015149, ENSMUSG00000027581, ENSMUSG00000005871, ENSMUSG00000031285, ENSMUSG00000027500, ENSMUSG00000001175,…	424	193	20828	7.38112	1.89515e-13	2.68614e-14	2.28015e-14
		GOTERM_CC_DIRECT	GO:0005813~centrosome	47	10.8046	3.30456e-16	ENSMUSG00000037979, ENSMUSG00000002031, ENSMUSG00000004771, ENSMUSG00000027012, ENSMUSG00000040407, ENSMUSG00000033790, ENSMUSG00000025410, ENSMUSG00000028447, ENSMUSG00000005469, ENSMUSG00000042406, ENSMUSG00000001105, ENSMUSG00000006699, ENSMUSG00000025437, ENSMUSG00000048799, ENSMUSG00000002058, ENSMUSG00000021114, ENSMUSG00000013160, ENSMUSG00000047459, ENSMUSG00000022765, ENSMUSG00000037351,…	424	545	20828	4.23626	1.89515e-13	2.68614e-14	2.28015e-14
		GOTERM_CC_DIRECT	GO:0042995~cell projection	69	15.8621	1.50629e-15	ENSMUSG00000002031, ENSMUSG00000024065, ENSMUSG00000028546, ENSMUSG00000024146, ENSMUSG00000023175, ENSMUSG00000005469, ENSMUSG00000022044, ENSMUSG00000001105, ENSMUSG00000024501, ENSMUSG00000022442, ENSMUSG00000024109, ENSMUSG00000022765, ENSMUSG00000026925, ENSMUSG00000024426, ENSMUSG00000035790, ENSMUSG00000020308, ENSMUSG00000015149, ENSMUSG00000034462, ENSMUSG00000015222, ENSMUSG00000005871,…	424	1150	20828	2.94736	8.84404e-13	1.07135e-13	9.09425e-14
		GOTERM_CC_DIRECT	GO:0043025~neuronal cell body	49	11.2644	4.89824e-15	ENSMUSG00000053024, ENSMUSG00000026764, ENSMUSG00000028546, ENSMUSG00000024146, ENSMUSG00000092074, ENSMUSG00000022048, ENSMUSG00000028822, ENSMUSG00000028745, ENSMUSG00000024109, ENSMUSG00000020149, ENSMUSG00000037296, ENSMUSG00000020668, ENSMUSG00000000579, ENSMUSG00000015222, ENSMUSG00000001270, ENSMUSG00000005871, ENSMUSG00000008301, ENSMUSG00000029223, ENSMUSG00000027447, ENSMUSG00000022433,…	424	637	20828	3.77866	2.77955e-12	3.09678e-13	2.62872e-13
		GOTERM_CC_DIRECT	GO:0032991~macromolecular complex	58	13.3333	5.57967e-14	ENSMUSG00000004771, ENSMUSG00000034868, ENSMUSG00000048076, ENSMUSG00000030061, ENSMUSG00000025151, ENSMUSG00000029713, ENSMUSG00000022285, ENSMUSG00000005469, ENSMUSG00000042406, ENSMUSG00000006315, ENSMUSG00000008855, ENSMUSG00000022048, ENSMUSG00000024109, ENSMUSG00000013160, ENSMUSG00000019428, ENSMUSG00000015222, ENSMUSG00000039910, ENSMUSG00000026150, ENSMUSG00000005871, ENSMUSG00000030695,…	424	920	20828	3.09686	3.17754e-11	3.17483e-12	2.69498e-12
		GOTERM_CC_DIRECT	GO:0016020~membrane	203	46.6667	1.98848e-11	ENSMUSG00000004771, ENSMUSG00000013921, ENSMUSG00000028062, ENSMUSG00000055681, ENSMUSG00000053024, ENSMUSG00000023175, ENSMUSG00000028745, ENSMUSG00000022765, ENSMUSG00000030704, ENSMUSG00000005871, ENSMUSG00000029146, ENSMUSG00000031342, ENSMUSG00000114515, ENSMUSG00000026797, ENSMUSG00000024012, ENSMUSG00000025348, ENSMUSG00000003452, ENSMUSG00000026556, ENSMUSG00000045503, ENSMUSG00000028618,…	424	6733	20828	1.48105	1.13144e-08	1.02858e-09	8.73122e-10
		GOTERM_CC_DIRECT	GO:0098993~anchored component of synaptic vesicle membrane	10	2.29885	4.16834e-11	ENSMUSG00000077450, ENSMUSG00000000711, ENSMUSG00000079477, ENSMUSG00000047187, ENSMUSG00000019173, ENSMUSG00000029518, ENSMUSG00000026878, ENSMUSG00000020671, ENSMUSG00000031840, ENSMUSG00000017831	424	19	20828	25.854	2.37179e-08	1.84562e-09	1.56667e-09
		GOTERM_CC_DIRECT	GO:0048471~perinuclear region of cytoplasm	49	11.2644	4.2167e-11	ENSMUSG00000004771, ENSMUSG00000028344, ENSMUSG00000048076, ENSMUSG00000024065, ENSMUSG00000027692, ENSMUSG00000029713, ENSMUSG00000022285, ENSMUSG00000005469, ENSMUSG00000029434, ENSMUSG00000025437, ENSMUSG00000025917, ENSMUSG00000015149, ENSMUSG00000043051, ENSMUSG00000005871, ENSMUSG00000028410, ENSMUSG00000026078, ENSMUSG00000028452, ENSMUSG00000026797, ENSMUSG00000026878, ENSMUSG00000003452,…	424	817	20828	2.94616	2.3993e-08	1.84562e-09	1.56667e-09
		GOTERM_CC_DIRECT	GO:0005768~endosome	45	10.3448	6.66064e-11	ENSMUSG00000077450, ENSMUSG00000031696, ENSMUSG00000004771, ENSMUSG00000028062, ENSMUSG00000008475, ENSMUSG00000024065, ENSMUSG00000079477, ENSMUSG00000027692, ENSMUSG00000019173, ENSMUSG00000023175, ENSMUSG00000029518, ENSMUSG00000029434, ENSMUSG00000041236, ENSMUSG00000022108, ENSMUSG00000020149, ENSMUSG00000000711, ENSMUSG00000033916, ENSMUSG00000041075, ENSMUSG00000030727, ENSMUSG00000032127,…	424	715	20828	3.09163	3.7899e-08	2.70708e-09	2.29792e-09
		GOTERM_CC_DIRECT	GO:0070469~respiratory chain	14	3.21839	2.8051e-10	ENSMUSG00000022450, ENSMUSG00000002379, ENSMUSG00000026895, ENSMUSG00000064345, ENSMUSG00000064367, ENSMUSG00000029632, ENSMUSG00000021764, ENSMUSG00000064351, ENSMUSG00000064370, ENSMUSG00000002416, ENSMUSG00000013593, ENSMUSG00000064341, ENSMUSG00000064363, ENSMUSG00000016427	424	62	20828	11.0922	1.5961e-07	1.06407e-08	9.03242e-09
		GOTERM_CC_DIRECT	GO:0015630~microtubule cytoskeleton	23	5.28736	3.93551e-10	ENSMUSG00000030276, ENSMUSG00000030397, ENSMUSG00000006299, ENSMUSG00000005871, ENSMUSG00000009418, ENSMUSG00000028410, ENSMUSG00000029165, ENSMUSG00000027620, ENSMUSG00000028758, ENSMUSG00000025228, ENSMUSG00000027602, ENSMUSG00000041236, ENSMUSG00000026915, ENSMUSG00000062380, ENSMUSG00000021007, ENSMUSG00000045136, ENSMUSG00000037351, ENSMUSG00000020668, ENSMUSG00000072235, ENSMUSG00000022837,…	424	211	20828	5.3546	2.2393e-07	1.39956e-08	1.18803e-08
		GOTERM_CC_DIRECT	GO:0005770~late endosome	20	4.5977	5.01741e-10	ENSMUSG00000034216, ENSMUSG00000031696, ENSMUSG00000028062, ENSMUSG00000048076, ENSMUSG00000079477, ENSMUSG00000029434, ENSMUSG00000026878, ENSMUSG00000029126, ENSMUSG00000020297, ENSMUSG00000027602, ENSMUSG00000041236, ENSMUSG00000028618, ENSMUSG00000014402, ENSMUSG00000015656, ENSMUSG00000019998, ENSMUSG00000027291, ENSMUSG00000031447, ENSMUSG00000035027, ENSMUSG00000032127, ENSMUSG00000033039	424	157	20828	6.25766	2.8549e-07	1.67936e-08	1.42553e-08
		GOTERM_CC_DIRECT	GO:0030424~axon	35	8.04598	8.7456e-10	ENSMUSG00000004771, ENSMUSG00000053024, ENSMUSG00000028546, ENSMUSG00000023175, ENSMUSG00000048895, ENSMUSG00000022048, ENSMUSG00000024426, ENSMUSG00000028969, ENSMUSG00000037296, ENSMUSG00000020668, ENSMUSG00000020308, ENSMUSG00000043051, ENSMUSG00000031812, ENSMUSG00000015222, ENSMUSG00000019647, ENSMUSG00000005871, ENSMUSG00000029223, ENSMUSG00000031285, ENSMUSG00000026797, ENSMUSG00000027223,…	424	500	20828	3.43858	4.97625e-07	2.76458e-08	2.34674e-08
		GOTERM_CC_DIRECT	GO:0031410~cytoplasmic vesicle	47	10.8046	2.53562e-09	ENSMUSG00000077450, ENSMUSG00000004771, ENSMUSG00000024065, ENSMUSG00000055681, ENSMUSG00000079477, ENSMUSG00000003380, ENSMUSG00000019173, ENSMUSG00000032181, ENSMUSG00000005469, ENSMUSG00000060992, ENSMUSG00000029518, ENSMUSG00000029434, ENSMUSG00000041236, ENSMUSG00000022841, ENSMUSG00000022765, ENSMUSG00000025917, ENSMUSG00000030704, ENSMUSG00000034462, ENSMUSG00000032549, ENSMUSG00000031812,…	424	863	20828	2.67528	1.44276e-06	7.5935e-08	6.4458e-08
		GOTERM_CC_DIRECT	GO:0005747~mitochondrial respiratory chain complex I	12	2.75862	4.88847e-09	ENSMUSG00000021764, ENSMUSG00000013593, ENSMUSG00000002416, ENSMUSG00000064341, ENSMUSG00000064363, ENSMUSG00000022450, ENSMUSG00000002379, ENSMUSG00000026895, ENSMUSG00000016427, ENSMUSG00000064345, ENSMUSG00000064367, ENSMUSG00000029632	424	51	20828	11.5583	2.78154e-06	1.39077e-07	1.18057e-07
		GOTERM_CC_DIRECT	GO:0008021~synaptic vesicle	20	4.5977	6.13127e-09	ENSMUSG00000026150, ENSMUSG00000077450, ENSMUSG00000058569, ENSMUSG00000032112, ENSMUSG00000003380, ENSMUSG00000020671, ENSMUSG00000028879, ENSMUSG00000047945, ENSMUSG00000013160, ENSMUSG00000000605, ENSMUSG00000020402, ENSMUSG00000025917, ENSMUSG00000063077, ENSMUSG00000020668, ENSMUSG00000015656, ENSMUSG00000043051, ENSMUSG00000019998, ENSMUSG00000031447, ENSMUSG00000031840, ENSMUSG00000017831	424	182	20828	5.39809	3.48869e-06	1.66128e-07	1.41019e-07
		GOTERM_CC_DIRECT	GO:0005739~mitochondrion	76	17.4713	6.88841e-09	ENSMUSG00000004771, ENSMUSG00000022285, ENSMUSG00000032480, ENSMUSG00000025950, ENSMUSG00000023175, ENSMUSG00000008859, ENSMUSG00000005469, ENSMUSG00000029518, ENSMUSG00000029632, ENSMUSG00000022841, ENSMUSG00000022048, ENSMUSG00000064351, ENSMUSG00000015149, ENSMUSG00000019428, ENSMUSG00000043051, ENSMUSG00000033933, ENSMUSG00000031633, ENSMUSG00000001270, ENSMUSG00000026150, ENSMUSG00000030695,…	424	1864	20828	2.00285	3.9195e-06	1.78159e-07	1.51232e-07
		GOTERM_CC_DIRECT	GO:0005794~Golgi apparatus	62	14.2529	1.14314e-08	ENSMUSG00000013921, ENSMUSG00000002395, ENSMUSG00000055681, ENSMUSG00000048076, ENSMUSG00000005469, ENSMUSG00000060992, ENSMUSG00000022044, ENSMUSG00000001105, ENSMUSG00000025437, ENSMUSG00000008855, ENSMUSG00000020386, ENSMUSG00000041236, ENSMUSG00000040785, ENSMUSG00000022765, ENSMUSG00000026925, ENSMUSG00000073639, ENSMUSG00000024426, ENSMUSG00000020149, ENSMUSG00000021877, ENSMUSG00000030704,…	424	1395	20828	2.18323	6.50445e-06	2.82803e-07	2.4006e-07
		GOTERM_CC_DIRECT	GO:0043005~neuron projection	35	8.04598	1.74726e-08	ENSMUSG00000031696, ENSMUSG00000008475, ENSMUSG00000048076, ENSMUSG00000053024, ENSMUSG00000026764, ENSMUSG00000005469, ENSMUSG00000042406, ENSMUSG00000022044, ENSMUSG00000006699, ENSMUSG00000022048, ENSMUSG00000013160, ENSMUSG00000028969, ENSMUSG00000034160, ENSMUSG00000018395, ENSMUSG00000015222, ENSMUSG00000027581, ENSMUSG00000030397, ENSMUSG00000005871, ENSMUSG00000031285, ENSMUSG00000027500,…	424	563	20828	3.05381	9.94186e-06	4.14246e-07	3.51636e-07
		GOTERM_CC_DIRECT	GO:0098793~presynapse	19	4.36782	2.32982e-08	ENSMUSG00000034216, ENSMUSG00000006024, ENSMUSG00000031696, ENSMUSG00000051391, ENSMUSG00000027692, ENSMUSG00000026797, ENSMUSG00000048895, ENSMUSG00000005469, ENSMUSG00000022841, ENSMUSG00000022048, ENSMUSG00000022765, ENSMUSG00000020149, ENSMUSG00000028969, ENSMUSG00000037032, ENSMUSG00000004937, ENSMUSG00000030704, ENSMUSG00000015656, ENSMUSG00000032549, ENSMUSG00000031840	424	177	20828	5.27305	1.32566e-05	5.30267e-07	4.50121e-07
		GOTERM_CC_DIRECT	GO:0005743~mitochondrial inner membrane	30	6.89655	2.56485e-08	ENSMUSG00000026500, ENSMUSG00000002379, ENSMUSG00000029632, ENSMUSG00000027637, ENSMUSG00000041697, ENSMUSG00000017188, ENSMUSG00000064351, ENSMUSG00000064370, ENSMUSG00000050856, ENSMUSG00000020402, ENSMUSG00000002416, ENSMUSG00000006818, ENSMUSG00000031818, ENSMUSG00000039016, ENSMUSG00000031633, ENSMUSG00000030246, ENSMUSG00000027282, ENSMUSG00000022450, ENSMUSG00000026895, ENSMUSG00000064345,…	424	436	20828	3.38	1.45939e-05	5.61308e-07	4.76471e-07
		GOTERM_CC_DIRECT	GO:0030425~dendrite	35	8.04598	8.77241e-08	ENSMUSG00000028546, ENSMUSG00000026764, ENSMUSG00000024146, ENSMUSG00000048895, ENSMUSG00000022048, ENSMUSG00000028969, ENSMUSG00000037296, ENSMUSG00000020668, ENSMUSG00000037570, ENSMUSG00000020308, ENSMUSG00000031812, ENSMUSG00000015222, ENSMUSG00000071658, ENSMUSG00000001270, ENSMUSG00000030397, ENSMUSG00000005871, ENSMUSG00000032112, ENSMUSG00000031285, ENSMUSG00000029064, ENSMUSG00000027223,…	424	602	20828	2.85597	4.99138e-05	1.8487e-06	1.56929e-06
		GOTERM_CC_DIRECT	GO:0005929~cilium	27	6.2069	1.06726e-07	ENSMUSG00000002031, ENSMUSG00000025231, ENSMUSG00000034848, ENSMUSG00000024065, ENSMUSG00000005469, ENSMUSG00000001105, ENSMUSG00000022442, ENSMUSG00000021114, ENSMUSG00000022765, ENSMUSG00000026925, ENSMUSG00000035790, ENSMUSG00000018395, ENSMUSG00000020308, ENSMUSG00000034462, ENSMUSG00000033933, ENSMUSG00000030276, ENSMUSG00000001173, ENSMUSG00000020671, ENSMUSG00000028758, ENSMUSG00000024576,…	424	386	20828	3.43604	6.07255e-05	2.16883e-06	1.84103e-06
		GOTERM_CC_DIRECT	GO:0005769~early endosome	24	5.51724	1.325e-07	ENSMUSG00000034216, ENSMUSG00000031696, ENSMUSG00000029146, ENSMUSG00000001173, ENSMUSG00000025340, ENSMUSG00000024065, ENSMUSG00000019173, ENSMUSG00000029434, ENSMUSG00000026878, ENSMUSG00000029126, ENSMUSG00000020297, ENSMUSG00000041236, ENSMUSG00000020476, ENSMUSG00000013160, ENSMUSG00000000605, ENSMUSG00000020149, ENSMUSG00000000711, ENSMUSG00000030727, ENSMUSG00000014402, ENSMUSG00000020817,…	424	314	20828	3.7546	7.53899e-05	2.59975e-06	2.20682e-06
		GOTERM_CC_DIRECT	GO:0030027~lamellipodium	19	4.36782	1.40852e-07	ENSMUSG00000033940, ENSMUSG00000005871, ENSMUSG00000029465, ENSMUSG00000008475, ENSMUSG00000026341, ENSMUSG00000027500, ENSMUSG00000096255, ENSMUSG00000024501, ENSMUSG00000092074, ENSMUSG00000020476, ENSMUSG00000028745, ENSMUSG00000062380, ENSMUSG00000028969, ENSMUSG00000037032, ENSMUSG00000022957, ENSMUSG00000000579, ENSMUSG00000034462, ENSMUSG00000029291, ENSMUSG00000034675	424	199	20828	4.6901	8.01417e-05	2.6715e-06	2.26772e-06
		GOTERM_CC_DIRECT	GO:0098978~glutamatergic synapse	31	7.12644	2.70327e-07	ENSMUSG00000031696, ENSMUSG00000004771, ENSMUSG00000026341, ENSMUSG00000048076, ENSMUSG00000040407, ENSMUSG00000027692, ENSMUSG00000028546, ENSMUSG00000022285, ENSMUSG00000022841, ENSMUSG00000024109, ENSMUSG00000021877, ENSMUSG00000028969, ENSMUSG00000037032, ENSMUSG00000015149, ENSMUSG00000033933, ENSMUSG00000034216, ENSMUSG00000006024, ENSMUSG00000028452, ENSMUSG00000026797, ENSMUSG00000028478,…	424	515	20828	2.9569	0.000153804	4.96181e-06	4.21187e-06
		GOTERM_CC_DIRECT	GO:0012505~endomembrane system	15	3.44828	6.12154e-07	ENSMUSG00000048076, ENSMUSG00000019806, ENSMUSG00000019173, ENSMUSG00000026878, ENSMUSG00000028879, ENSMUSG00000040653, ENSMUSG00000073639, ENSMUSG00000020149, ENSMUSG00000000711, ENSMUSG00000030704, ENSMUSG00000029291, ENSMUSG00000032549, ENSMUSG00000031812, ENSMUSG00000019998, ENSMUSG00000017831	424	134	20828	5.4988	0.000348255	1.08849e-05	9.2397e-06
		GOTERM_CC_DIRECT	GO:0030897~HOPS complex	6	1.37931	1.40962e-06	ENSMUSG00000034216, ENSMUSG00000037234, ENSMUSG00000029434, ENSMUSG00000027291, ENSMUSG00000041236, ENSMUSG00000032127	424	11	20828	26.7942	0.000801752	2.40345e-05	2.04018e-05
		GOTERM_CC_DIRECT	GO:0030139~endocytic vesicle	11	2.52874	1.43615e-06	ENSMUSG00000024109, ENSMUSG00000022957, ENSMUSG00000025340, ENSMUSG00000024065, ENSMUSG00000000711, ENSMUSG00000019173, ENSMUSG00000008859, ENSMUSG00000020817, ENSMUSG00000019998, ENSMUSG00000032127, ENSMUSG00000017831	424	70	20828	7.71927	0.000816839	2.40345e-05	2.04018e-05
		GOTERM_CC_DIRECT	GO:0031966~mitochondrial membrane	16	3.67816	1.83253e-06	ENSMUSG00000023020, ENSMUSG00000022450, ENSMUSG00000027223, ENSMUSG00000029632, ENSMUSG00000001175, ENSMUSG00000041697, ENSMUSG00000003873, ENSMUSG00000064351, ENSMUSG00000020402, ENSMUSG00000034160, ENSMUSG00000031818, ENSMUSG00000064341, ENSMUSG00000064363, ENSMUSG00000016427, ENSMUSG00000019428, ENSMUSG00000036751	424	168	20828	4.67835	0.00104217	2.97917e-05	2.52889e-05
		GOTERM_CC_DIRECT	GO:0044295~axonal growth cone	9	2.06897	4.25687e-06	ENSMUSG00000024109, ENSMUSG00000005871, ENSMUSG00000000579, ENSMUSG00000026764, ENSMUSG00000096255, ENSMUSG00000027223, ENSMUSG00000034675, ENSMUSG00000008855, ENSMUSG00000092074	424	47	20828	9.40646	0.00241923	6.72821e-05	5.7113e-05
		GOTERM_CC_DIRECT	GO:0036064~ciliary basal body	16	3.67816	4.62247e-06	ENSMUSG00000030397, ENSMUSG00000040407, ENSMUSG00000001105, ENSMUSG00000028758, ENSMUSG00000022442, ENSMUSG00000024576, ENSMUSG00000021007, ENSMUSG00000042156, ENSMUSG00000090100, ENSMUSG00000035790, ENSMUSG00000030727, ENSMUSG00000034462, ENSMUSG00000043051, ENSMUSG00000031865, ENSMUSG00000010136, ENSMUSG00000036712	424	181	20828	4.34233	0.00262673	7.1086e-05	6.03419e-05
		GOTERM_CC_DIRECT	GO:0005875~microtubule associated complex	7	1.6092	8.64513e-06	ENSMUSG00000052727, ENSMUSG00000063077, ENSMUSG00000028447, ENSMUSG00000031812, ENSMUSG00000018567, ENSMUSG00000015222, ENSMUSG00000031865	424	25	20828	13.7543	0.00490702	0.000129449	0.000109884
		GOTERM_CC_DIRECT	GO:0031902~late endosome membrane	13	2.98851	9.38549e-06	ENSMUSG00000034216, ENSMUSG00000079477, ENSMUSG00000029434, ENSMUSG00000041236, ENSMUSG00000000605, ENSMUSG00000028618, ENSMUSG00000033916, ENSMUSG00000014402, ENSMUSG00000019998, ENSMUSG00000027291, ENSMUSG00000031447, ENSMUSG00000032127, ENSMUSG00000033039	424	125	20828	5.10875	0.00532614	0.000136932	0.000116236
		GOTERM_CC_DIRECT	GO:0005815~microtubule organizing center	14	3.21839	1.0629e-05	ENSMUSG00000030397, ENSMUSG00000029004, ENSMUSG00000040407, ENSMUSG00000033790, ENSMUSG00000042406, ENSMUSG00000022671, ENSMUSG00000020792, ENSMUSG00000053192, ENSMUSG00000025437, ENSMUSG00000028758, ENSMUSG00000030727, ENSMUSG00000014402, ENSMUSG00000030852, ENSMUSG00000036712	424	148	20828	4.64674	0.00602967	0.000151197	0.000128345
		GOTERM_CC_DIRECT	GO:0010008~endosome membrane	14	3.21839	2.61923e-05	ENSMUSG00000031696, ENSMUSG00000029146, ENSMUSG00000079477, ENSMUSG00000029518, ENSMUSG00000041236, ENSMUSG00000001924, ENSMUSG00000000605, ENSMUSG00000022108, ENSMUSG00000028419, ENSMUSG00000041075, ENSMUSG00000014402, ENSMUSG00000031447, ENSMUSG00000033039, ENSMUSG00000017831	424	161	20828	4.27153	0.0147931	0.000363498	0.000308558
		GOTERM_CC_DIRECT	GO:0045335~phagocytic vesicle	10	2.29885	4.70412e-05	ENSMUSG00000077450, ENSMUSG00000004771, ENSMUSG00000079477, ENSMUSG00000003814, ENSMUSG00000026797, ENSMUSG00000006699, ENSMUSG00000026878, ENSMUSG00000028879, ENSMUSG00000031447, ENSMUSG00000017831	424	83	20828	5.91839	0.026412	0.000622475	0.000528393
		GOTERM_CC_DIRECT	GO:0055038~recycling endosome membrane	10	2.29885	4.70412e-05	ENSMUSG00000077450, ENSMUSG00000000605, ENSMUSG00000004771, ENSMUSG00000013921, ENSMUSG00000024065, ENSMUSG00000041075, ENSMUSG00000029126, ENSMUSG00000020671, ENSMUSG00000028879, ENSMUSG00000033039	424	83	20828	5.91839	0.026412	0.000622475	0.000528393
		GOTERM_CC_DIRECT	GO:0000421~autophagosome membrane	8	1.83908	4.86651e-05	ENSMUSG00000022765, ENSMUSG00000028419, ENSMUSG00000079477, ENSMUSG00000033916, ENSMUSG00000031812, ENSMUSG00000018567, ENSMUSG00000031447, ENSMUSG00000027602	424	48	20828	8.18711	0.0273112	0.000625023	0.000530555
		GOTERM_CC_DIRECT	GO:0030123~AP-3 adaptor complex	5	1.14943	4.94306e-05	ENSMUSG00000034216, ENSMUSG00000029434, ENSMUSG00000027291, ENSMUSG00000041236, ENSMUSG00000032127	424	11	20828	22.3285	0.0277348	0.000625023	0.000530555
		GOTERM_CC_DIRECT	GO:0005764~lysosome	24	5.51724	6.10795e-05	ENSMUSG00000034216, ENSMUSG00000031696, ENSMUSG00000028062, ENSMUSG00000079477, ENSMUSG00000029434, ENSMUSG00000026878, ENSMUSG00000029126, ENSMUSG00000020297, ENSMUSG00000041236, ENSMUSG00000027447, ENSMUSG00000087260, ENSMUSG00000013160, ENSMUSG00000000605, ENSMUSG00000028618, ENSMUSG00000069662, ENSMUSG00000003814, ENSMUSG00000015656, ENSMUSG00000018567, ENSMUSG00000019998, ENSMUSG00000027291,…	424	454	20828	2.59679	0.0341583	0.000755527	0.000641335
		GOTERM_CC_DIRECT	GO:0005765~lysosomal membrane	17	3.90805	6.51773e-05	ENSMUSG00000034216, ENSMUSG00000028062, ENSMUSG00000029434, ENSMUSG00000041236, ENSMUSG00000013160, ENSMUSG00000001924, ENSMUSG00000000605, ENSMUSG00000028618, ENSMUSG00000028419, ENSMUSG00000033916, ENSMUSG00000039105, ENSMUSG00000015656, ENSMUSG00000019998, ENSMUSG00000027291, ENSMUSG00000031447, ENSMUSG00000032633, ENSMUSG00000032127	424	253	20828	3.30073	0.0364078	0.000789061	0.000669801
		GOTERM_CC_DIRECT	GO:0005871~kinesin complex	8	1.83908	7.26202e-05	ENSMUSG00000063077, ENSMUSG00000020668, ENSMUSG00000018395, ENSMUSG00000010021, ENSMUSG00000026764, ENSMUSG00000043051, ENSMUSG00000021288, ENSMUSG00000028758	424	51	20828	7.70551	0.0404803	0.000860852	0.000730741
		GOTERM_CC_DIRECT	GO:0005776~autophagosome	9	2.06897	7.6686e-05	ENSMUSG00000034216, ENSMUSG00000022765, ENSMUSG00000015656, ENSMUSG00000031812, ENSMUSG00000029434, ENSMUSG00000018567, ENSMUSG00000050148, ENSMUSG00000032127, ENSMUSG00000027602	424	69	20828	6.4073	0.0426976	0.000890496	0.000755904
		GOTERM_CC_DIRECT	GO:0030286~dynein complex	7	1.6092	0.000125244	ENSMUSG00000047459, ENSMUSG00000027012, ENSMUSG00000000579, ENSMUSG00000025410, ENSMUSG00000096255, ENSMUSG00000043051, ENSMUSG00000031865	424	39	20828	8.81688	0.0687882	0.00142528	0.00120986
		GOTERM_CC_DIRECT	GO:0097546~ciliary base	7	1.6092	0.000166798	ENSMUSG00000000605, ENSMUSG00000002031, ENSMUSG00000042156, ENSMUSG00000028344, ENSMUSG00000043051, ENSMUSG00000005469, ENSMUSG00000001105	424	41	20828	8.38679	0.0905505	0.00186094	0.00157967
		GOTERM_CC_DIRECT	GO:0042470~melanosome	10	2.29885	0.000172398	ENSMUSG00000020149, ENSMUSG00000000711, ENSMUSG00000022285, ENSMUSG00000047187, ENSMUSG00000019173, ENSMUSG00000015656, ENSMUSG00000029616, ENSMUSG00000029518, ENSMUSG00000031447, ENSMUSG00000017831	424	98	20828	5.01251	0.0934442	0.00188643	0.00160131
		GOTERM_CC_DIRECT	GO:0005868~cytoplasmic dynein complex	6	1.37931	0.000188366	ENSMUSG00000047459, ENSMUSG00000027012, ENSMUSG00000000579, ENSMUSG00000096255, ENSMUSG00000092074, ENSMUSG00000031865	424	27	20828	10.9161	0.101645	0.00202226	0.00171661
		GOTERM_CC_DIRECT	GO:0055037~recycling endosome	12	2.75862	0.000212696	ENSMUSG00000077450, ENSMUSG00000000605, ENSMUSG00000004771, ENSMUSG00000022957, ENSMUSG00000025340, ENSMUSG00000072235, ENSMUSG00000027692, ENSMUSG00000020817, ENSMUSG00000019998, ENSMUSG00000026878, ENSMUSG00000020671, ENSMUSG00000017831	424	147	20828	4.01001	0.113999	0.00224119	0.00190245
		GOTERM_CC_DIRECT	GO:0005930~axoneme	11	2.52874	0.000238693	ENSMUSG00000030276, ENSMUSG00000026925, ENSMUSG00000021007, ENSMUSG00000020612, ENSMUSG00000031285, ENSMUSG00000018395, ENSMUSG00000010021, ENSMUSG00000005469, ENSMUSG00000031812, ENSMUSG00000018567, ENSMUSG00000028758	424	125	20828	4.32279	0.127011	0.00246939	0.00209616
		GOTERM_CC_DIRECT	GO:0044297~cell body	11	2.52874	0.000271528	ENSMUSG00000022812, ENSMUSG00000029064, ENSMUSG00000029713, ENSMUSG00000096255, ENSMUSG00000043051, ENSMUSG00000027223, ENSMUSG00000024501, ENSMUSG00000018567, ENSMUSG00000015222, ENSMUSG00000025437, ENSMUSG00000071658	424	127	20828	4.25472	0.143174	0.00273478	0.00232144
		GOTERM_CC_DIRECT	GO:0099503~secretory vesicle	4	0.91954	0.000273959	ENSMUSG00000000579, ENSMUSG00000096255, ENSMUSG00000092074, ENSMUSG00000003452	424	7	20828	28.0701	0.144359	0.00273478	0.00232144
		GOTERM_CC_DIRECT	GO:0043197~dendritic spine	14	3.21839	0.000380554	ENSMUSG00000024146, ENSMUSG00000048895, ENSMUSG00000005469, ENSMUSG00000006699, ENSMUSG00000028745, ENSMUSG00000025979, ENSMUSG00000052727, ENSMUSG00000022812, ENSMUSG00000021877, ENSMUSG00000037032, ENSMUSG00000022957, ENSMUSG00000069662, ENSMUSG00000015656, ENSMUSG00000034675	424	210	20828	3.27484	0.194729	0.00373336	0.0031691
4	Translation	GOTERM_BP_DIRECT	GO:0006412~translation	33	23.4043	8.71481e-29	ENSMUSG00000057841, ENSMUSG00000060636, ENSMUSG00000006333, ENSMUSG00000057322, ENSMUSG00000029614, ENSMUSG00000043716, ENSMUSG00000062997, ENSMUSG00000027810, ENSMUSG00000024902, ENSMUSG00000017404, ENSMUSG00000030744, ENSMUSG00000053565, ENSMUSG00000074129, ENSMUSG00000058546, ENSMUSG00000012405, ENSMUSG00000033047, ENSMUSG00000008683, ENSMUSG00000008682, ENSMUSG00000012848, ENSMUSG00000010406,…	135	312	19708	15.4407	6.00451e-26	6.00451e-26	5.92607e-26
		GOTERM_BP_DIRECT	GO:0002181~cytoplasmic translation	11	7.80142	3.06286e-13	ENSMUSG00000049517, ENSMUSG00000057841, ENSMUSG00000060636, ENSMUSG00000012405, ENSMUSG00000028936, ENSMUSG00000057322, ENSMUSG00000049751, ENSMUSG00000029614, ENSMUSG00000091537, ENSMUSG00000017404, ENSMUSG00000073702	135	44	19708	36.4963	2.11048e-10	1.05515e-10	1.04137e-10
		GOTERM_BP_DIRECT	GO:0060271~cilium assembly	11	7.80142	2.17688e-06	ENSMUSG00000038122, ENSMUSG00000026433, ENSMUSG00000022064, ENSMUSG00000024253, ENSMUSG00000004768, ENSMUSG00000014232, ENSMUSG00000025035, ENSMUSG00000029392, ENSMUSG00000029401, ENSMUSG00000032558, ENSMUSG00000031755	135	215	19708	7.46901	0.00149875	0.000499957	0.000493426
		GOTERM_BP_DIRECT	GO:0001732~formation of cytoplasmic translation initiation complex	5	3.5461	3.49046e-06	ENSMUSG00000022336, ENSMUSG00000033047, ENSMUSG00000028798, ENSMUSG00000053565, ENSMUSG00000031029	135	16	19708	45.6204	0.00240204	0.000601231	0.000593378
		GOTERM_CC_DIRECT	GO:0022626~cytosolic ribosome	25	17.7305	1.26013e-33	ENSMUSG00000057841, ENSMUSG00000060636, ENSMUSG00000006333, ENSMUSG00000057322, ENSMUSG00000029614, ENSMUSG00000043716, ENSMUSG00000062997, ENSMUSG00000017404, ENSMUSG00000030744, ENSMUSG00000074129, ENSMUSG00000058546, ENSMUSG00000012405, ENSMUSG00000008683, ENSMUSG00000008682, ENSMUSG00000012848, ENSMUSG00000049751, ENSMUSG00000063457, ENSMUSG00000063316, ENSMUSG00000041841, ENSMUSG00000062647,…	140	81	20828	45.9171	2.8353e-31	2.8353e-31	2.58328e-31
		GOTERM_CC_DIRECT	GO:0005840~ribosome	27	19.1489	1.55619e-26	ENSMUSG00000057841, ENSMUSG00000060636, ENSMUSG00000006333, ENSMUSG00000057322, ENSMUSG00000029614, ENSMUSG00000043716, ENSMUSG00000062997, ENSMUSG00000024902, ENSMUSG00000017404, ENSMUSG00000030744, ENSMUSG00000074129, ENSMUSG00000058546, ENSMUSG00000012405, ENSMUSG00000008683, ENSMUSG00000008682, ENSMUSG00000012848, ENSMUSG00000010406, ENSMUSG00000049751, ENSMUSG00000063457, ENSMUSG00000063316,…	140	196	20828	20.494	3.50143e-24	1.75072e-24	1.5951e-24
		GOTERM_CC_DIRECT	GO:0022625~cytosolic large ribosomal subunit	18	12.766	1.2492e-22	ENSMUSG00000058546, ENSMUSG00000057841, ENSMUSG00000060636, ENSMUSG00000012405, ENSMUSG00000008682, ENSMUSG00000057322, ENSMUSG00000049751, ENSMUSG00000029614, ENSMUSG00000043716, ENSMUSG00000063316, ENSMUSG00000062997, ENSMUSG00000062647, ENSMUSG00000041841, ENSMUSG00000028936, ENSMUSG00000046330, ENSMUSG00000017404, ENSMUSG00000074129, ENSMUSG00000073702	140	68	20828	39.3807	2.8107e-20	9.369e-21	8.5362e-21
		GOTERM_CC_DIRECT	GO:0005743~mitochondrial inner membrane	21	14.8936	1.2185e-11	ENSMUSG00000026260, ENSMUSG00000031231, ENSMUSG00000025781, ENSMUSG00000049760, ENSMUSG00000058076, ENSMUSG00000070394, ENSMUSG00000020163, ENSMUSG00000067847, ENSMUSG00000038690, ENSMUSG00000016252, ENSMUSG00000052738, ENSMUSG00000041881, ENSMUSG00000037152, ENSMUSG00000063882, ENSMUSG00000020219, ENSMUSG00000021606, ENSMUSG00000036199, ENSMUSG00000030744, ENSMUSG00000035674, ENSMUSG00000034566,…	140	436	20828	7.1656	2.74161e-09	6.85404e-10	6.24479e-10
		GOTERM_CC_DIRECT	GO:0042788~polysomal ribosome	9	6.38298	6.49243e-11	ENSMUSG00000049517, ENSMUSG00000057841, ENSMUSG00000057322, ENSMUSG00000049751, ENSMUSG00000029614, ENSMUSG00000017404, ENSMUSG00000021660, ENSMUSG00000062647, ENSMUSG00000073702	140	35	20828	38.2555	1.4608e-08	2.92159e-09	2.6619e-09
		GOTERM_CC_DIRECT	GO:0005829~cytosol	60	42.5532	6.20843e-10	ENSMUSG00000060636, ENSMUSG00000063229, ENSMUSG00000021996, ENSMUSG00000021910, ENSMUSG00000017404, ENSMUSG00000030744, ENSMUSG00000035278, ENSMUSG00000074129, ENSMUSG00000010376, ENSMUSG00000012405, ENSMUSG00000022193, ENSMUSG00000012848, ENSMUSG00000028138, ENSMUSG00000026433, ENSMUSG00000021660, ENSMUSG00000063316, ENSMUSG00000025503, ENSMUSG00000042870, ENSMUSG00000028936, ENSMUSG00000019471,…	140	4092	20828	2.1814	1.3969e-07	2.32816e-08	2.12122e-08
		GOTERM_CC_DIRECT	GO:0005739~mitochondrion	36	25.5319	1.29652e-08	ENSMUSG00000026260, ENSMUSG00000060636, ENSMUSG00000031231, ENSMUSG00000021290, ENSMUSG00000027495, ENSMUSG00000049760, ENSMUSG00000058076, ENSMUSG00000020163, ENSMUSG00000024661, ENSMUSG00000026701, ENSMUSG00000067847, ENSMUSG00000063229, ENSMUSG00000016252, ENSMUSG00000024902, ENSMUSG00000052738, ENSMUSG00000037152, ENSMUSG00000063882, ENSMUSG00000021417, ENSMUSG00000030744, ENSMUSG00000035674,…	140	1864	20828	2.87327	2.91717e-06	4.16739e-07	3.79696e-07
		GOTERM_CC_DIRECT	GO:0022627~cytosolic small ribosomal subunit	8	5.67376	2.96785e-08	ENSMUSG00000049517, ENSMUSG00000006333, ENSMUSG00000008683, ENSMUSG00000038274, ENSMUSG00000012848, ENSMUSG00000063457, ENSMUSG00000030744, ENSMUSG00000027810	140	48	20828	24.7952	6.67763e-06	8.34707e-07	7.6051e-07
		GOTERM_CC_DIRECT	GO:0070469~respiratory chain	8	5.67376	1.83414e-07	ENSMUSG00000026260, ENSMUSG00000041881, ENSMUSG00000063882, ENSMUSG00000037152, ENSMUSG00000021606, ENSMUSG00000036199, ENSMUSG00000020163, ENSMUSG00000035674	140	62	20828	19.1963	4.12673e-05	4.58535e-06	4.17777e-06
		GOTERM_CC_DIRECT	GO:0005929~cilium	14	9.92908	1.96964e-06	ENSMUSG00000002059, ENSMUSG00000024253, ENSMUSG00000025035, ENSMUSG00000029401, ENSMUSG00000022783, ENSMUSG00000024118, ENSMUSG00000038122, ENSMUSG00000014232, ENSMUSG00000029392, ENSMUSG00000031347, ENSMUSG00000032558, ENSMUSG00000037446, ENSMUSG00000031755, ENSMUSG00000050248	140	386	20828	5.39585	0.000443071	4.43169e-05	4.03776e-05
		GOTERM_CC_DIRECT	GO:0033290~eukaryotic 48S preinitiation complex	5	3.5461	2.44908e-06	ENSMUSG00000022336, ENSMUSG00000033047, ENSMUSG00000028798, ENSMUSG00000053565, ENSMUSG00000031029	140	15	20828	49.5905	0.000550891	5.00947e-05	4.56419e-05
		GOTERM_CC_DIRECT	GO:0005852~eukaryotic translation initiation factor 3 complex	5	3.5461	3.24853e-06	ENSMUSG00000022336, ENSMUSG00000033047, ENSMUSG00000028798, ENSMUSG00000053565, ENSMUSG00000031029	140	16	20828	46.4911	0.000730654	6.091e-05	5.54958e-05
		GOTERM_CC_DIRECT	GO:0005813~centrosome	16	11.3475	3.77108e-06	ENSMUSG00000036309, ENSMUSG00000022193, ENSMUSG00000079235, ENSMUSG00000022064, ENSMUSG00000024253, ENSMUSG00000004768, ENSMUSG00000025035, ENSMUSG00000029401, ENSMUSG00000027108, ENSMUSG00000034290, ENSMUSG00000051786, ENSMUSG00000014232, ENSMUSG00000029392, ENSMUSG00000035960, ENSMUSG00000031347, ENSMUSG00000037601	140	545	20828	4.3676	0.000848136	6.52688e-05	5.94671e-05
		GOTERM_CC_DIRECT	GO:0016282~eukaryotic 43S preinitiation complex	5	3.5461	4.2261e-06	ENSMUSG00000022336, ENSMUSG00000033047, ENSMUSG00000028798, ENSMUSG00000053565, ENSMUSG00000031029	140	17	20828	43.7563	0.000950422	6.79194e-05	6.18821e-05
		GOTERM_CC_DIRECT	GO:0005753~mitochondrial proton-transporting ATP synthase complex	5	3.5461	5.40544e-06	ENSMUSG00000016252, ENSMUSG00000038690, ENSMUSG00000021290, ENSMUSG00000025781, ENSMUSG00000034566	140	18	20828	41.3254	0.00121549	8.10816e-05	7.38743e-05
		GOTERM_CC_DIRECT	GO:0005737~cytoplasm	74	52.4823	1.17645e-05	ENSMUSG00000026083, ENSMUSG00000038903, ENSMUSG00000025035, ENSMUSG00000024661, ENSMUSG00000020265, ENSMUSG00000063229, ENSMUSG00000027810, ENSMUSG00000021996, ENSMUSG00000042520, ENSMUSG00000021910, ENSMUSG00000030744, ENSMUSG00000031755, ENSMUSG00000056612, ENSMUSG00000010376, ENSMUSG00000033047, ENSMUSG00000022193, ENSMUSG00000027248, ENSMUSG00000028138, ENSMUSG00000026433, ENSMUSG00000024253,…	140	7229	20828	1.52291	0.00264354	0.000165439	0.000150733
		GOTERM_CC_DIRECT	GO:0005747~mitochondrial respiratory chain complex I	6	4.25532	2.26054e-05	ENSMUSG00000026260, ENSMUSG00000041881, ENSMUSG00000037152, ENSMUSG00000021606, ENSMUSG00000036199, ENSMUSG00000035674	140	51	20828	17.5025	0.00507335	0.000299189	0.000272594
		GOTERM_CC_DIRECT	GO:0015935~small ribosomal subunit	5	3.5461	2.53362e-05	ENSMUSG00000049517, ENSMUSG00000006333, ENSMUSG00000012848, ENSMUSG00000063457, ENSMUSG00000030744	140	26	20828	28.6099	0.0056845	0.000316703	0.000288551
		GOTERM_CC_DIRECT	GO:0043209~myelin sheath	9	6.38298	4.53173e-05	ENSMUSG00000026260, ENSMUSG00000025781, ENSMUSG00000021957, ENSMUSG00000001416, ENSMUSG00000027248, ENSMUSG00000037742, ENSMUSG00000037601, ENSMUSG00000063524, ENSMUSG00000034566	140	192	20828	6.97366	0.0101448	0.000536652	0.00048895
		GOTERM_CC_DIRECT	GO:1990904~ribonucleoprotein complex	8	5.67376	0.000264635	ENSMUSG00000006333, ENSMUSG00000028936, ENSMUSG00000012848, ENSMUSG00000043716, ENSMUSG00000030744, ENSMUSG00000063316, ENSMUSG00000074129, ENSMUSG00000062647	140	187	20828	6.36455	0.0578122	0.00297714	0.00271251
5	Neurogenesis	GOTERM_BP_DIRECT	GO:0000226~microtubule cytoskeleton organization	15	6.30252	1.62612e-09	ENSMUSG00000027394, ENSMUSG00000029053, ENSMUSG00000058672, ENSMUSG00000029121, ENSMUSG00000026885, ENSMUSG00000025235, ENSMUSG00000021693, ENSMUSG00000045007, ENSMUSG00000022961, ENSMUSG00000045467, ENSMUSG00000018411, ENSMUSG00000020745, ENSMUSG00000018736, ENSMUSG00000036745, ENSMUSG00000032479	226	148	19708	8.8382	2.64243e-06	2.64244e-06	2.59853e-06
		GOTERM_BP_DIRECT	GO:0007017~microtubule-based process	7	2.94118	4.93283e-06	ENSMUSG00000006740, ENSMUSG00000020745, ENSMUSG00000058672, ENSMUSG00000020483, ENSMUSG00000026585, ENSMUSG00000009013, ENSMUSG00000045007	226	39	19708	15.6519	0.00798383	0.00231519	0.00227672
		GOTERM_BP_DIRECT	GO:0071539~protein localization to centrosome	6	2.52101	5.27866e-06	ENSMUSG00000033671, ENSMUSG00000027479, ENSMUSG00000038301, ENSMUSG00000025235, ENSMUSG00000020807, ENSMUSG00000029104	226	23	19708	22.7487	0.00854115	0.00231519	0.00227672
		GOTERM_BP_DIRECT	GO:0001764~neuron migration	11	4.62185	5.85779e-06	ENSMUSG00000029673, ENSMUSG00000018411, ENSMUSG00000042453, ENSMUSG00000020745, ENSMUSG00000058672, ENSMUSG00000021270, ENSMUSG00000018736, ENSMUSG00000027797, ENSMUSG00000025235, ENSMUSG00000031517, ENSMUSG00000031292	226	143	19708	6.70796	0.00947378	0.00231519	0.00227672
		GOTERM_BP_DIRECT	GO:0060271~cilium assembly	13	5.46218	7.12365e-06	ENSMUSG00000027475, ENSMUSG00000060176, ENSMUSG00000025235, ENSMUSG00000020483, ENSMUSG00000009013, ENSMUSG00000022621, ENSMUSG00000042055, ENSMUSG00000022677, ENSMUSG00000001833, ENSMUSG00000035394, ENSMUSG00000038301, ENSMUSG00000064181, ENSMUSG00000073733	226	215	19708	5.27277	0.0115092	0.00231519	0.00227672
		GOTERM_BP_DIRECT	GO:0051301~cell division	17	7.14286	1.28061e-05	ENSMUSG00000029166, ENSMUSG00000004364, ENSMUSG00000014956, ENSMUSG00000058013, ENSMUSG00000027479, ENSMUSG00000021483, ENSMUSG00000021693, ENSMUSG00000021365, ENSMUSG00000022456, ENSMUSG00000007721, ENSMUSG00000040385, ENSMUSG00000020745, ENSMUSG00000001833, ENSMUSG00000031913, ENSMUSG00000051586, ENSMUSG00000019923, ENSMUSG00000032479	226	394	19708	3.76259	0.0205951	0.00346833	0.0034107
		GOTERM_BP_DIRECT	GO:0034613~cellular protein localization	9	3.78151	1.53926e-05	ENSMUSG00000001833, ENSMUSG00000029053, ENSMUSG00000058013, ENSMUSG00000032826, ENSMUSG00000073733, ENSMUSG00000070934, ENSMUSG00000022456, ENSMUSG00000018965, ENSMUSG00000018326	226	97	19708	8.09105	0.0247029	0.00357328	0.00351391
		GOTERM_CC_DIRECT	GO:0042995~cell projection	52	21.8487	6.17244e-18	ENSMUSG00000059921, ENSMUSG00000007564, ENSMUSG00000029673, ENSMUSG00000034902, ENSMUSG00000031150, ENSMUSG00000026885, ENSMUSG00000025235, ENSMUSG00000022840, ENSMUSG00000026649, ENSMUSG00000018411, ENSMUSG00000035394, ENSMUSG00000031517, ENSMUSG00000019943, ENSMUSG00000032965, ENSMUSG00000054364, ENSMUSG00000018909, ENSMUSG00000021262, ENSMUSG00000040812, ENSMUSG00000026239, ENSMUSG00000022677,…	231	1150	20828	4.077	2.56156e-15	2.56156e-15	2.29615e-15
		GOTERM_CC_DIRECT	GO:0005737~cytoplasm	142	59.6639	8.82983e-17	ENSMUSG00000029673, ENSMUSG00000034902, ENSMUSG00000058672, ENSMUSG00000021270, ENSMUSG00000005625, ENSMUSG00000025235, ENSMUSG00000029038, ENSMUSG00000024268, ENSMUSG00000018411, ENSMUSG00000021557, ENSMUSG00000001707, ENSMUSG00000020745, ENSMUSG00000020349, ENSMUSG00000038301, ENSMUSG00000031913, ENSMUSG00000045193, ENSMUSG00000019505, ENSMUSG00000032965, ENSMUSG00000021262, ENSMUSG00000033083,…	231	7229	20828	1.77111	4.60743e-14	1.83219e-14	1.64235e-14
		GOTERM_CC_DIRECT	GO:0005856~cytoskeleton	54	22.6891	4.99014e-16	ENSMUSG00000029673, ENSMUSG00000058672, ENSMUSG00000031150, ENSMUSG00000026885, ENSMUSG00000025235, ENSMUSG00000007721, ENSMUSG00000026649, ENSMUSG00000018411, ENSMUSG00000020745, ENSMUSG00000020349, ENSMUSG00000038301, ENSMUSG00000018736, ENSMUSG00000032965, ENSMUSG00000054364, ENSMUSG00000030451, ENSMUSG00000021262, ENSMUSG00000040812, ENSMUSG00000026239, ENSMUSG00000029029, ENSMUSG00000022677,…	231	1369	20828	3.55653	1.84297e-13	6.90303e-14	6.18777e-14
		GOTERM_CC_DIRECT	GO:0043005~neuron projection	31	13.0252	1.01907e-12	ENSMUSG00000027273, ENSMUSG00000059921, ENSMUSG00000007564, ENSMUSG00000006373, ENSMUSG00000021270, ENSMUSG00000021250, ENSMUSG00000029778, ENSMUSG00000018411, ENSMUSG00000040385, ENSMUSG00000020745, ENSMUSG00000020349, ENSMUSG00000013663, ENSMUSG00000032826, ENSMUSG00000031517, ENSMUSG00000019923, ENSMUSG00000019505, ENSMUSG00000006740, ENSMUSG00000033981, ENSMUSG00000031161, ENSMUSG00000006304,…	231	563	20828	4.96465	4.22916e-10	1.05728e-10	9.47734e-11
		GOTERM_CC_DIRECT	GO:0005874~microtubule	22	9.2437	6.53255e-10	ENSMUSG00000027394, ENSMUSG00000056763, ENSMUSG00000029166, ENSMUSG00000006740, ENSMUSG00000027475, ENSMUSG00000058672, ENSMUSG00000031161, ENSMUSG00000026885, ENSMUSG00000060176, ENSMUSG00000027479, ENSMUSG00000020483, ENSMUSG00000009013, ENSMUSG00000021693, ENSMUSG00000045007, ENSMUSG00000045467, ENSMUSG00000018411, ENSMUSG00000020745, ENSMUSG00000018736, ENSMUSG00000029071, ENSMUSG00000032118,…	231	361	20828	5.49479	2.71101e-07	5.42201e-08	4.86021e-08
		GOTERM_CC_DIRECT	GO:0098978~glutamatergic synapse	25	10.5042	3.19208e-09	ENSMUSG00000027273, ENSMUSG00000007564, ENSMUSG00000028161, ENSMUSG00000034902, ENSMUSG00000029053, ENSMUSG00000058013, ENSMUSG00000031292, ENSMUSG00000020483, ENSMUSG00000028488, ENSMUSG00000040385, ENSMUSG00000031517, ENSMUSG00000019943, ENSMUSG00000033981, ENSMUSG00000029104, ENSMUSG00000066705, ENSMUSG00000006304, ENSMUSG00000041488, ENSMUSG00000027805, ENSMUSG00000020315, ENSMUSG00000040276,…	231	515	20828	4.37692	1.32471e-06	2.20786e-07	1.97909e-07
		GOTERM_CC_DIRECT	GO:0005813~centrosome	25	10.5042	9.59039e-09	ENSMUSG00000027475, ENSMUSG00000033671, ENSMUSG00000027479, ENSMUSG00000031292, ENSMUSG00000025235, ENSMUSG00000020483, ENSMUSG00000026585, ENSMUSG00000021693, ENSMUSG00000020745, ENSMUSG00000018736, ENSMUSG00000038301, ENSMUSG00000031913, ENSMUSG00000020807, ENSMUSG00000032965, ENSMUSG00000056763, ENSMUSG00000005034, ENSMUSG00000004364, ENSMUSG00000029121, ENSMUSG00000009013, ENSMUSG00000045007,…	231	545	20828	4.13599	3.98001e-06	5.68573e-07	5.09661e-07
		GOTERM_CC_DIRECT	GO:0005829~cytosol	82	34.4538	2.05282e-08	ENSMUSG00000058756, ENSMUSG00000007564, ENSMUSG00000034902, ENSMUSG00000021270, ENSMUSG00000005625, ENSMUSG00000025235, ENSMUSG00000029038, ENSMUSG00000007721, ENSMUSG00000000374, ENSMUSG00000024587, ENSMUSG00000028426, ENSMUSG00000071337, ENSMUSG00000021557, ENSMUSG00000018411, ENSMUSG00000040385, ENSMUSG00000001707, ENSMUSG00000020745, ENSMUSG00000020349, ENSMUSG00000018736, ENSMUSG00000031913,…	231	4092	20828	1.80682	8.51915e-06	1.0649e-06	9.54559e-07
		GOTERM_CC_DIRECT	GO:0030426~growth cone	15	6.30252	3.31775e-08	ENSMUSG00000027273, ENSMUSG00000059921, ENSMUSG00000029673, ENSMUSG00000033981, ENSMUSG00000031150, ENSMUSG00000029121, ENSMUSG00000027797, ENSMUSG00000006304, ENSMUSG00000041488, ENSMUSG00000018411, ENSMUSG00000025889, ENSMUSG00000020745, ENSMUSG00000039542, ENSMUSG00000029071, ENSMUSG00000032118	231	193	20828	7.0076	1.37686e-05	1.52985e-06	1.37134e-06
		GOTERM_CC_DIRECT	GO:0015630~microtubule cytoskeleton	15	6.30252	1.01251e-07	ENSMUSG00000029166, ENSMUSG00000006740, ENSMUSG00000024091, ENSMUSG00000027475, ENSMUSG00000031161, ENSMUSG00000058013, ENSMUSG00000027479, ENSMUSG00000026585, ENSMUSG00000022456, ENSMUSG00000042055, ENSMUSG00000018411, ENSMUSG00000020745, ENSMUSG00000001833, ENSMUSG00000029071, ENSMUSG00000032479	231	211	20828	6.4098	4.20182e-05	4.20191e-06	3.76653e-06
		GOTERM_CC_DIRECT	GO:0036064~ciliary basal body	14	5.88235	1.16828e-07	ENSMUSG00000026885, ENSMUSG00000027479, ENSMUSG00000031292, ENSMUSG00000025235, ENSMUSG00000040812, ENSMUSG00000026585, ENSMUSG00000022621, ENSMUSG00000029029, ENSMUSG00000042055, ENSMUSG00000022677, ENSMUSG00000026649, ENSMUSG00000032965, ENSMUSG00000073733, ENSMUSG00000036745	231	181	20828	6.97405	4.84823e-05	4.40759e-06	3.9509e-06
		GOTERM_CC_DIRECT	GO:0048471~perinuclear region of cytoplasm	28	11.7647	3.98794e-07	ENSMUSG00000027273, ENSMUSG00000028086, ENSMUSG00000029053, ENSMUSG00000021270, ENSMUSG00000031292, ENSMUSG00000028488, ENSMUSG00000061666, ENSMUSG00000022884, ENSMUSG00000020745, ENSMUSG00000032826, ENSMUSG00000031913, ENSMUSG00000021939, ENSMUSG00000005034, ENSMUSG00000029166, ENSMUSG00000006740, ENSMUSG00000024091, ENSMUSG00000029840, ENSMUSG00000031161, ENSMUSG00000029104, ENSMUSG00000024953,…	231	817	20828	3.09009	0.000165486	1.37916e-05	1.23626e-05
		GOTERM_CC_DIRECT	GO:0045202~synapse	29	12.1849	4.65928e-07	ENSMUSG00000027273, ENSMUSG00000059921, ENSMUSG00000007564, ENSMUSG00000024083, ENSMUSG00000028161, ENSMUSG00000027475, ENSMUSG00000006373, ENSMUSG00000058013, ENSMUSG00000031292, ENSMUSG00000028488, ENSMUSG00000027799, ENSMUSG00000020745, ENSMUSG00000020349, ENSMUSG00000032826, ENSMUSG00000031517, ENSMUSG00000019943, ENSMUSG00000033998, ENSMUSG00000033981, ENSMUSG00000006304, ENSMUSG00000022456,…	231	876	20828	2.9849	0.000193341	1.48738e-05	1.33327e-05
		GOTERM_CC_DIRECT	GO:0043025~neuronal cell body	24	10.084	6.83013e-07	ENSMUSG00000027273, ENSMUSG00000059921, ENSMUSG00000059119, ENSMUSG00000007564, ENSMUSG00000033981, ENSMUSG00000006373, ENSMUSG00000041607, ENSMUSG00000021270, ENSMUSG00000029121, ENSMUSG00000025576, ENSMUSG00000028488, ENSMUSG00000029104, ENSMUSG00000018411, ENSMUSG00000040385, ENSMUSG00000025889, ENSMUSG00000042453, ENSMUSG00000020745, ENSMUSG00000039542, ENSMUSG00000053819, ENSMUSG00000029071,…	231	637	20828	3.39709	0.00028341	1.96067e-05	1.75752e-05
		GOTERM_CC_DIRECT	GO:0005634~nucleus	107	44.958	7.08678e-07	ENSMUSG00000029673, ENSMUSG00000086503, ENSMUSG00000021270, ENSMUSG00000005625, ENSMUSG00000025235, ENSMUSG00000029038, ENSMUSG00000024268, ENSMUSG00000018411, ENSMUSG00000021557, ENSMUSG00000001707, ENSMUSG00000020745, ENSMUSG00000020349, ENSMUSG00000038301, ENSMUSG00000031913, ENSMUSG00000045193, ENSMUSG00000019505, ENSMUSG00000031996, ENSMUSG00000054364, ENSMUSG00000024091, ENSMUSG00000020171,…	231	6413	20828	1.50438	0.000294058	1.96067e-05	1.75752e-05
		GOTERM_CC_DIRECT	GO:0005929~cilium	18	7.56303	1.49395e-06	ENSMUSG00000004364, ENSMUSG00000027475, ENSMUSG00000026885, ENSMUSG00000060176, ENSMUSG00000001521, ENSMUSG00000025235, ENSMUSG00000021483, ENSMUSG00000009013, ENSMUSG00000022840, ENSMUSG00000045467, ENSMUSG00000042055, ENSMUSG00000026649, ENSMUSG00000001833, ENSMUSG00000035394, ENSMUSG00000036188, ENSMUSG00000032965, ENSMUSG00000073733, ENSMUSG00000036745	231	386	20828	4.20456	0.000619796	3.87493e-05	3.47343e-05
		GOTERM_CC_DIRECT	GO:0005819~spindle	11	4.62185	4.13082e-06	ENSMUSG00000056763, ENSMUSG00000020745, ENSMUSG00000027475, ENSMUSG00000033671, ENSMUSG00000001833, ENSMUSG00000029121, ENSMUSG00000027479, ENSMUSG00000018736, ENSMUSG00000051586, ENSMUSG00000021693, ENSMUSG00000045007	231	142	20828	6.98457	0.00171283	0.000100841	9.03921e-05
		GOTERM_CC_DIRECT	GO:0030424~axon	19	7.98319	1.21901e-05	ENSMUSG00000027273, ENSMUSG00000059921, ENSMUSG00000029840, ENSMUSG00000027475, ENSMUSG00000031161, ENSMUSG00000058013, ENSMUSG00000027797, ENSMUSG00000029104, ENSMUSG00000029777, ENSMUSG00000018411, ENSMUSG00000025889, ENSMUSG00000042453, ENSMUSG00000020745, ENSMUSG00000090223, ENSMUSG00000039542, ENSMUSG00000018736, ENSMUSG00000029071, ENSMUSG00000032118, ENSMUSG00000032479	231	500	20828	3.42625	0.00504613	0.000281049	0.000251928
		GOTERM_CC_DIRECT	GO:0005871~kinesin complex	7	2.94118	2.01989e-05	ENSMUSG00000006740, ENSMUSG00000020745, ENSMUSG00000027475, ENSMUSG00000018736, ENSMUSG00000060176, ENSMUSG00000021693, ENSMUSG00000026585	231	51	20828	12.3755	0.0083476	0.000441187	0.000395474
		GOTERM_CC_DIRECT	GO:0005743~mitochondrial inner membrane	17	7.14286	2.97374e-05	ENSMUSG00000061518, ENSMUSG00000030451, ENSMUSG00000008892, ENSMUSG00000026032, ENSMUSG00000022452, ENSMUSG00000022551, ENSMUSG00000025651, ENSMUSG00000023089, ENSMUSG00000021771, ENSMUSG00000009863, ENSMUSG00000040048, ENSMUSG00000026568, ENSMUSG00000024038, ENSMUSG00000025889, ENSMUSG00000022956, ENSMUSG00000030647, ENSMUSG00000035885	231	436	20828	3.51559	0.0122654	0.000617051	0.000553115
		GOTERM_CC_DIRECT	GO:0098685~Schaffer collateral - CA1 synapse	9	3.78151	3.944e-05	ENSMUSG00000027805, ENSMUSG00000033981, ENSMUSG00000028161, ENSMUSG00000030519, ENSMUSG00000029053, ENSMUSG00000039542, ENSMUSG00000029071, ENSMUSG00000028488, ENSMUSG00000041488	231	114	20828	7.11825	0.0162347	0.000764026	0.000684862
		GOTERM_CC_DIRECT	GO:0005815~microtubule organizing center	10	4.20168	4.05026e-05	ENSMUSG00000029166, ENSMUSG00000022677, ENSMUSG00000020745, ENSMUSG00000029053, ENSMUSG00000027479, ENSMUSG00000018736, ENSMUSG00000025235, ENSMUSG00000007721, ENSMUSG00000029029, ENSMUSG00000032479	231	148	20828	6.0922	0.0166684	0.000764026	0.000684862
		GOTERM_CC_DIRECT	GO:0000502~proteasome complex	7	2.94118	5.16928e-05	ENSMUSG00000026914, ENSMUSG00000039067, ENSMUSG00000005625, ENSMUSG00000006998, ENSMUSG00000025326, ENSMUSG00000026229, ENSMUSG00000028426	231	60	20828	10.5192	0.0212246	0.000932718	0.000836075
		GOTERM_CC_DIRECT	GO:0043209~myelin sheath	11	4.62185	5.69485e-05	ENSMUSG00000027273, ENSMUSG00000061518, ENSMUSG00000040276, ENSMUSG00000022956, ENSMUSG00000001833, ENSMUSG00000039542, ENSMUSG00000041607, ENSMUSG00000021270, ENSMUSG00000019505, ENSMUSG00000025651, ENSMUSG00000021771	231	192	20828	5.16567	0.0233572	0.000984735	0.000882702
		GOTERM_CC_DIRECT	GO:0070469~respiratory chain	7	2.94118	6.23198e-05	ENSMUSG00000026032, ENSMUSG00000030647, ENSMUSG00000022551, ENSMUSG00000025651, ENSMUSG00000023089, ENSMUSG00000040048, ENSMUSG00000024038	231	62	20828	10.1799	0.0255319	0.00103451	0.000927319
		GOTERM_CC_DIRECT	GO:0030054~cell junction	25	10.5042	9.14407e-05	ENSMUSG00000027273, ENSMUSG00000059921, ENSMUSG00000024083, ENSMUSG00000028161, ENSMUSG00000034902, ENSMUSG00000027475, ENSMUSG00000029053, ENSMUSG00000058013, ENSMUSG00000028488, ENSMUSG00000027799, ENSMUSG00000032826, ENSMUSG00000031517, ENSMUSG00000019943, ENSMUSG00000033998, ENSMUSG00000024091, ENSMUSG00000033981, ENSMUSG00000002524, ENSMUSG00000006304, ENSMUSG00000022456, ENSMUSG00000020894,…	231	922	20828	2.44481	0.0372386	0.00145953	0.00130831
		GOTERM_CC_DIRECT	GO:0043197~dendritic spine	11	4.62185	0.00012005	ENSMUSG00000018909, ENSMUSG00000040385, ENSMUSG00000033981, ENSMUSG00000028161, ENSMUSG00000030519, ENSMUSG00000027475, ENSMUSG00000058013, ENSMUSG00000013663, ENSMUSG00000029071, ENSMUSG00000031517, ENSMUSG00000006304	231	210	20828	4.7229	0.048603	0.00184522	0.00165402
		GOTERM_CC_DIRECT	GO:0005875~microtubule associated complex	5	2.10084	0.000152715	ENSMUSG00000020745, ENSMUSG00000031161, ENSMUSG00000018736, ENSMUSG00000020483, ENSMUSG00000009013	231	25	20828	18.0329	0.0614149	0.00226346	0.00202893
		GOTERM_CC_DIRECT	GO:0043204~perikaryon	11	4.62185	0.000163727	ENSMUSG00000042671, ENSMUSG00000040385, ENSMUSG00000033981, ENSMUSG00000042453, ENSMUSG00000031161, ENSMUSG00000029121, ENSMUSG00000025576, ENSMUSG00000037852, ENSMUSG00000006304, ENSMUSG00000033998, ENSMUSG00000036745	231	218	20828	4.54958	0.0656948	0.00234298	0.00210022
		GOTERM_CC_DIRECT	GO:0014069~postsynaptic density	14	5.88235	0.000193795	ENSMUSG00000018909, ENSMUSG00000024083, ENSMUSG00000033981, ENSMUSG00000034902, ENSMUSG00000029053, ENSMUSG00000027797, ENSMUSG00000020483, ENSMUSG00000029104, ENSMUSG00000018411, ENSMUSG00000020315, ENSMUSG00000020349, ENSMUSG00000032826, ENSMUSG00000029071, ENSMUSG00000032479	231	360	20828	3.5064	0.0772832	0.00268084	0.00240306
		GOTERM_CC_DIRECT	GO:0005814~centriole	9	3.78151	0.000268479	ENSMUSG00000022677, ENSMUSG00000030451, ENSMUSG00000033671, ENSMUSG00000031150, ENSMUSG00000025235, ENSMUSG00000040812, ENSMUSG00000021693, ENSMUSG00000029104, ENSMUSG00000022621	231	150	20828	5.40987	0.105449	0.00359416	0.00322175
7	Cell Division, Proteasome	GOTERM_BP_DIRECT	GO:0007049~cell cycle	31	21.9858	7.69215e-17	ENSMUSG00000006398, ENSMUSG00000032782, ENSMUSG00000027496, ENSMUSG00000027330, ENSMUSG00000022141, ENSMUSG00000096472, ENSMUSG00000021671, ENSMUSG00000066979, ENSMUSG00000026622, ENSMUSG00000024989, ENSMUSG00000017421, ENSMUSG00000041431, ENSMUSG00000001403, ENSMUSG00000068154, ENSMUSG00000030867, ENSMUSG00000037313, ENSMUSG00000033952, ENSMUSG00000019942, ENSMUSG00000038943, ENSMUSG00000003031,…	138	646	19708	6.85319	9.60343e-14	6.65371e-14	6.46141e-14
		GOTERM_BP_DIRECT	GO:0051301~cell division	24	17.0213	4.11993e-15	ENSMUSG00000006398, ENSMUSG00000005233, ENSMUSG00000032782, ENSMUSG00000027496, ENSMUSG00000027330, ENSMUSG00000028678, ENSMUSG00000041498, ENSMUSG00000045328, ENSMUSG00000027306, ENSMUSG00000062248, ENSMUSG00000066979, ENSMUSG00000026622, ENSMUSG00000024989, ENSMUSG00000017421, ENSMUSG00000041431, ENSMUSG00000001403, ENSMUSG00000030867, ENSMUSG00000037313, ENSMUSG00000031787, ENSMUSG00000032534,…	138	394	19708	8.69918	3.55327e-12	1.78187e-12	1.73037e-12
		GOTERM_BP_DIRECT	GO:0030030~cell projection organization	16	11.3475	8.97659e-12	ENSMUSG00000034601, ENSMUSG00000032740, ENSMUSG00000031174, ENSMUSG00000028256, ENSMUSG00000027496, ENSMUSG00000024772, ENSMUSG00000035919, ENSMUSG00000024666, ENSMUSG00000040586, ENSMUSG00000063439, ENSMUSG00000020776, ENSMUSG00000020513, ENSMUSG00000022428, ENSMUSG00000069135, ENSMUSG00000074358, ENSMUSG00000050555	138	199	19708	11.4823	7.76476e-09	2.58825e-09	2.51345e-09
		GOTERM_BP_DIRECT	GO:0060271~cilium assembly	12	8.51064	3.21075e-07	ENSMUSG00000034601, ENSMUSG00000056267, ENSMUSG00000020776, ENSMUSG00000031174, ENSMUSG00000022428, ENSMUSG00000027274, ENSMUSG00000024772, ENSMUSG00000035919, ENSMUSG00000024666, ENSMUSG00000040586, ENSMUSG00000063439, ENSMUSG00000050555	138	215	19708	7.97088	0.000277691	6.94324e-05	6.74257e-05
		GOTERM_BP_DIRECT	GO:0008380~RNA splicing	12	8.51064	3.45909e-06	ENSMUSG00000031134, ENSMUSG00000024604, ENSMUSG00000007850, ENSMUSG00000004980, ENSMUSG00000028409, ENSMUSG00000005506, ENSMUSG00000025982, ENSMUSG00000022185, ENSMUSG00000001158, ENSMUSG00000028820, ENSMUSG00000061136, ENSMUSG00000071172	138	274	19708	6.25452	0.00298765	0.000598423	0.000581128
		GOTERM_BP_DIRECT	GO:0007059~chromosome segregation	8	5.67376	4.78946e-06	ENSMUSG00000070544, ENSMUSG00000005233, ENSMUSG00000026605, ENSMUSG00000017421, ENSMUSG00000028678, ENSMUSG00000045328, ENSMUSG00000066979, ENSMUSG00000026622	138	96	19708	11.901	0.00413432	0.000690481	0.000670525
		GOTERM_BP_DIRECT	GO:0032465~regulation of cytokinesis	6	4.25532	1.04364e-05	ENSMUSG00000036438, ENSMUSG00000027496, ENSMUSG00000030867, ENSMUSG00000032171, ENSMUSG00000061136, ENSMUSG00000038943	138	42	19708	20.4017	0.00898687	0.00126635	0.00122975
		GOTERM_BP_DIRECT	GO:0090307~mitotic spindle assembly	6	4.25532	1.17439e-05	ENSMUSG00000006398, ENSMUSG00000017421, ENSMUSG00000033186, ENSMUSG00000074358, ENSMUSG00000026622, ENSMUSG00000012443	138	43	19708	19.9272	0.0101071	0.00126635	0.00122975
		GOTERM_BP_DIRECT	GO:0007052~mitotic spindle organization	6	4.25532	1.31759e-05	ENSMUSG00000005233, ENSMUSG00000041431, ENSMUSG00000027496, ENSMUSG00000028832, ENSMUSG00000037313, ENSMUSG00000045328	138	44	19708	19.4743	0.0113325	0.00126635	0.00122975
		GOTERM_BP_DIRECT	GO:0006397~mRNA processing	12	8.51064	3.98866e-05	ENSMUSG00000031134, ENSMUSG00000024604, ENSMUSG00000007850, ENSMUSG00000004980, ENSMUSG00000028409, ENSMUSG00000005506, ENSMUSG00000025982, ENSMUSG00000022185, ENSMUSG00000001158, ENSMUSG00000028820, ENSMUSG00000061136, ENSMUSG00000071172	138	356	19708	4.81387	0.0339141	0.00345019	0.00335047
		GOTERM_CC_DIRECT	GO:0005856~cytoskeleton	51	36.1702	8.50768e-25	ENSMUSG00000006398, ENSMUSG00000027496, ENSMUSG00000027330, ENSMUSG00000035919, ENSMUSG00000021671, ENSMUSG00000026966, ENSMUSG00000040586, ENSMUSG00000024989, ENSMUSG00000068039, ENSMUSG00000041431, ENSMUSG00000030867, ENSMUSG00000031799, ENSMUSG00000050555, ENSMUSG00000038943, ENSMUSG00000019942, ENSMUSG00000056267, ENSMUSG00000022391, ENSMUSG00000028256, ENSMUSG00000026790, ENSMUSG00000063439,…	138	1369	20828	5.62257	2.50126e-22	2.50126e-22	2.19498e-22
		GOTERM_CC_DIRECT	GO:0005813~centrosome	35	24.8227	7.53454e-24	ENSMUSG00000006398, ENSMUSG00000034601, ENSMUSG00000032740, ENSMUSG00000032782, ENSMUSG00000031174, ENSMUSG00000027496, ENSMUSG00000027330, ENSMUSG00000027274, ENSMUSG00000021671, ENSMUSG00000021572, ENSMUSG00000026966, ENSMUSG00000040586, ENSMUSG00000026622, ENSMUSG00000024989, ENSMUSG00000068039, ENSMUSG00000026605, ENSMUSG00000041431, ENSMUSG00000030867, ENSMUSG00000037313, ENSMUSG00000050555,…	138	545	20828	9.69259	2.21515e-21	1.10758e-21	9.71956e-22
		GOTERM_CC_DIRECT	GO:0005634~nucleus	90	63.8298	1.20103e-16	ENSMUSG00000059689, ENSMUSG00000027496, ENSMUSG00000031197, ENSMUSG00000027011, ENSMUSG00000027330, ENSMUSG00000071054, ENSMUSG00000028029, ENSMUSG00000024740, ENSMUSG00000096472, ENSMUSG00000028820, ENSMUSG00000071172, ENSMUSG00000026966, ENSMUSG00000040586, ENSMUSG00000042323, ENSMUSG00000066979, ENSMUSG00000020069, ENSMUSG00000021832, ENSMUSG00000026605, ENSMUSG00000041431, ENSMUSG00000037373,…	138	6413	20828	2.11812	3.26406e-14	1.17701e-14	1.03289e-14
		GOTERM_CC_DIRECT	GO:0005814~centriole	16	11.3475	6.52766e-14	ENSMUSG00000034601, ENSMUSG00000032740, ENSMUSG00000032782, ENSMUSG00000028256, ENSMUSG00000027496, ENSMUSG00000026790, ENSMUSG00000021671, ENSMUSG00000040586, ENSMUSG00000024989, ENSMUSG00000020776, ENSMUSG00000020513, ENSMUSG00000022428, ENSMUSG00000069135, ENSMUSG00000030867, ENSMUSG00000050555, ENSMUSG00000032534	138	150	20828	16.0989	1.91926e-11	4.44587e-12	3.90147e-12
		GOTERM_CC_DIRECT	GO:0000922~spindle pole	15	10.6383	7.561e-14	ENSMUSG00000006398, ENSMUSG00000036438, ENSMUSG00000027330, ENSMUSG00000026790, ENSMUSG00000026622, ENSMUSG00000026605, ENSMUSG00000020776, ENSMUSG00000041431, ENSMUSG00000030867, ENSMUSG00000037313, ENSMUSG00000031787, ENSMUSG00000032534, ENSMUSG00000012443, ENSMUSG00000033952, ENSMUSG00000038943	138	123	20828	18.4058	2.22282e-11	4.44587e-12	3.90147e-12
		GOTERM_CC_DIRECT	GO:0036064~ciliary basal body	16	11.3475	1.04655e-12	ENSMUSG00000034601, ENSMUSG00000032740, ENSMUSG00000031174, ENSMUSG00000028256, ENSMUSG00000026790, ENSMUSG00000027274, ENSMUSG00000035919, ENSMUSG00000032171, ENSMUSG00000026966, ENSMUSG00000040586, ENSMUSG00000063439, ENSMUSG00000026605, ENSMUSG00000020776, ENSMUSG00000022428, ENSMUSG00000074358, ENSMUSG00000038756	138	181	20828	13.3417	3.0767e-10	5.12809e-11	4.50016e-11
		GOTERM_CC_DIRECT	GO:0005737~cytoplasm	89	63.1206	1.60874e-12	ENSMUSG00000030265, ENSMUSG00000006398, ENSMUSG00000027496, ENSMUSG00000031197, ENSMUSG00000027011, ENSMUSG00000027330, ENSMUSG00000028029, ENSMUSG00000024740, ENSMUSG00000096472, ENSMUSG00000028820, ENSMUSG00000035919, ENSMUSG00000027411, ENSMUSG00000021671, ENSMUSG00000071172, ENSMUSG00000022883, ENSMUSG00000026966, ENSMUSG00000040586, ENSMUSG00000024989, ENSMUSG00000021832, ENSMUSG00000068039,…	138	7229	20828	1.85815	4.72962e-10	6.75672e-11	5.92937e-11
		GOTERM_CC_DIRECT	GO:0005874~microtubule	18	12.766	2.51912e-10	ENSMUSG00000027496, ENSMUSG00000026790, ENSMUSG00000028678, ENSMUSG00000028832, ENSMUSG00000041498, ENSMUSG00000045328, ENSMUSG00000027306, ENSMUSG00000026622, ENSMUSG00000068039, ENSMUSG00000017421, ENSMUSG00000020513, ENSMUSG00000001964, ENSMUSG00000036752, ENSMUSG00000031787, ENSMUSG00000012443, ENSMUSG00000038756, ENSMUSG00000033952, ENSMUSG00000038943	138	361	20828	7.52547	7.40621e-08	9.25777e-09	8.12416e-09
		GOTERM_CC_DIRECT	GO:0005654~nucleoplasm	52	36.8794	1.89728e-09	ENSMUSG00000006398, ENSMUSG00000027496, ENSMUSG00000071054, ENSMUSG00000024740, ENSMUSG00000096472, ENSMUSG00000028820, ENSMUSG00000021671, ENSMUSG00000042323, ENSMUSG00000066979, ENSMUSG00000020069, ENSMUSG00000026605, ENSMUSG00000037373, ENSMUSG00000005506, ENSMUSG00000069565, ENSMUSG00000016559, ENSMUSG00000038943, ENSMUSG00000019942, ENSMUSG00000031783, ENSMUSG00000007850, ENSMUSG00000004980,…	138	3367	20828	2.33093	5.57801e-07	6.19779e-08	5.43887e-08
		GOTERM_CC_DIRECT	GO:0030496~midbody	13	9.21986	1.07399e-08	ENSMUSG00000071054, ENSMUSG00000032171, ENSMUSG00000041498, ENSMUSG00000045328, ENSMUSG00000026622, ENSMUSG00000020048, ENSMUSG00000024989, ENSMUSG00000026605, ENSMUSG00000030867, ENSMUSG00000031787, ENSMUSG00000019942, ENSMUSG00000033952, ENSMUSG00000038943	138	204	20828	9.61793	3.15752e-06	3.15753e-07	2.77089e-07
		GOTERM_CC_DIRECT	GO:0005819~spindle	11	7.80142	3.46041e-08	ENSMUSG00000026605, ENSMUSG00000017421, ENSMUSG00000001964, ENSMUSG00000027496, ENSMUSG00000033186, ENSMUSG00000030867, ENSMUSG00000028678, ENSMUSG00000031787, ENSMUSG00000027306, ENSMUSG00000012443, ENSMUSG00000038943	138	142	20828	11.6916	1.01736e-05	9.06768e-07	7.95735e-07
		GOTERM_CC_DIRECT	GO:0000776~kinetochore	11	7.80142	3.70109e-08	ENSMUSG00000029177, ENSMUSG00000005233, ENSMUSG00000026605, ENSMUSG00000017421, ENSMUSG00000022391, ENSMUSG00000030867, ENSMUSG00000028678, ENSMUSG00000045328, ENSMUSG00000042323, ENSMUSG00000066979, ENSMUSG00000026622	138	143	20828	11.6098	1.08812e-05	9.06768e-07	7.95735e-07
		GOTERM_CC_DIRECT	GO:0022624~proteasome accessory complex	6	4.25532	6.64483e-08	ENSMUSG00000020720, ENSMUSG00000021832, ENSMUSG00000025487, ENSMUSG00000017428, ENSMUSG00000021178, ENSMUSG00000028932	138	17	20828	53.2685	1.95356e-05	1.47659e-06	1.29578e-06
		GOTERM_CC_DIRECT	GO:0000775~chromosome, centromeric region	11	7.80142	7.03139e-08	ENSMUSG00000029177, ENSMUSG00000005233, ENSMUSG00000026605, ENSMUSG00000017421, ENSMUSG00000022391, ENSMUSG00000030867, ENSMUSG00000028678, ENSMUSG00000045328, ENSMUSG00000060743, ENSMUSG00000066979, ENSMUSG00000026622	138	153	20828	10.851	2.06721e-05	1.47659e-06	1.29578e-06
		GOTERM_CC_DIRECT	GO:0000502~proteasome complex	8	5.67376	1.31879e-07	ENSMUSG00000020720, ENSMUSG00000021832, ENSMUSG00000025487, ENSMUSG00000017428, ENSMUSG00000026750, ENSMUSG00000021024, ENSMUSG00000021178, ENSMUSG00000028932	138	60	20828	20.1237	3.87718e-05	2.58483e-06	2.26832e-06
		GOTERM_CC_DIRECT	GO:0005694~chromosome	16	11.3475	2.81166e-06	ENSMUSG00000029177, ENSMUSG00000005233, ENSMUSG00000022391, ENSMUSG00000028678, ENSMUSG00000022141, ENSMUSG00000096210, ENSMUSG00000028759, ENSMUSG00000045328, ENSMUSG00000049932, ENSMUSG00000027306, ENSMUSG00000060743, ENSMUSG00000066979, ENSMUSG00000026622, ENSMUSG00000070544, ENSMUSG00000017421, ENSMUSG00000030867	138	540	20828	4.47193	0.000826287	5.16642e-05	4.5338e-05
		GOTERM_CC_DIRECT	GO:0034451~centriolar satellite	8	5.67376	7.78725e-06	ENSMUSG00000024989, ENSMUSG00000028256, ENSMUSG00000030867, ENSMUSG00000035919, ENSMUSG00000037313, ENSMUSG00000074358, ENSMUSG00000021572, ENSMUSG00000040586	138	109	20828	11.0773	0.00228684	0.000134674	0.000118183
		GOTERM_CC_DIRECT	GO:0016607~nuclear speck	13	9.21986	2.11805e-05	ENSMUSG00000025982, ENSMUSG00000032171, ENSMUSG00000022185, ENSMUSG00000028820, ENSMUSG00000061136, ENSMUSG00000001017, ENSMUSG00000071172, ENSMUSG00000028759, ENSMUSG00000049932, ENSMUSG00000028409, ENSMUSG00000022428, ENSMUSG00000003438, ENSMUSG00000078427	138	418	20828	4.69392	0.00620778	0.000345948	0.000303587
		GOTERM_CC_DIRECT	GO:0005838~proteasome regulatory particle	4	2.83688	3.22998e-05	ENSMUSG00000020720, ENSMUSG00000025487, ENSMUSG00000017428, ENSMUSG00000021178	138	10	20828	60.371	0.00945136	0.000497964	0.000436988
		GOTERM_CC_DIRECT	GO:1990904~ribonucleoprotein complex	9	6.38298	3.38751e-05	ENSMUSG00000007850, ENSMUSG00000004980, ENSMUSG00000020358, ENSMUSG00000028630, ENSMUSG00000005506, ENSMUSG00000069565, ENSMUSG00000001016, ENSMUSG00000027201, ENSMUSG00000020069	138	187	20828	7.26389	0.00991001	0.000497964	0.000436988
		GOTERM_CC_DIRECT	GO:0000786~nucleosome	8	5.67376	4.14896e-05	ENSMUSG00000029177, ENSMUSG00000003778, ENSMUSG00000016559, ENSMUSG00000096210, ENSMUSG00000028759, ENSMUSG00000049932, ENSMUSG00000060743, ENSMUSG00000031422	138	141	20828	8.56326	0.0121241	0.000580855	0.00050973
		GOTERM_CC_DIRECT	GO:0005929~cilium	12	8.51064	5.05358e-05	ENSMUSG00000020513, ENSMUSG00000031174, ENSMUSG00000027496, ENSMUSG00000026790, ENSMUSG00000024772, ENSMUSG00000035919, ENSMUSG00000024666, ENSMUSG00000040586, ENSMUSG00000063439, ENSMUSG00000050555, ENSMUSG00000022994, ENSMUSG00000038756	138	386	20828	4.69205	0.0147481	0.000675342	0.000592647
		GOTERM_CC_DIRECT	GO:0005815~microtubule organizing center	8	5.67376	5.65409e-05	ENSMUSG00000068039, ENSMUSG00000027496, ENSMUSG00000069135, ENSMUSG00000026790, ENSMUSG00000030867, ENSMUSG00000037313, ENSMUSG00000074358, ENSMUSG00000032534	138	148	20828	8.15825	0.0164861	0.00072274	0.000634241
		GOTERM_CC_DIRECT	GO:0000940~condensed chromosome outer kinetochore	4	2.83688	9.61031e-05	ENSMUSG00000026605, ENSMUSG00000041431, ENSMUSG00000030867, ENSMUSG00000045328	138	14	20828	43.1222	0.0278602	0.00117726	0.00103311
		GOTERM_CC_DIRECT	GO:0005876~spindle microtubule	5	3.5461	0.000150197	ENSMUSG00000036438, ENSMUSG00000027496, ENSMUSG00000030867, ENSMUSG00000019942, ENSMUSG00000012443	138	41	20828	18.4058	0.0432005	0.00176632	0.00155004
		GOTERM_CC_DIRECT	GO:0042995~cell projection	20	14.1844	0.000192791	ENSMUSG00000034601, ENSMUSG00000032740, ENSMUSG00000031174, ENSMUSG00000028256, ENSMUSG00000027496, ENSMUSG00000026790, ENSMUSG00000024772, ENSMUSG00000035919, ENSMUSG00000022883, ENSMUSG00000024666, ENSMUSG00000040586, ENSMUSG00000063439, ENSMUSG00000022994, ENSMUSG00000001847, ENSMUSG00000020513, ENSMUSG00000022428, ENSMUSG00000069135, ENSMUSG00000074358, ENSMUSG00000050555, ENSMUSG00000038756	138	1150	20828	2.62483	0.0551094	0.00218003	0.00191308
9	Cell Division	GOTERM_BP_DIRECT	GO:0051301~cell division	25	14.5349	2.19568e-14	ENSMUSG00000029430, ENSMUSG00000034349, ENSMUSG00000029472, ENSMUSG00000028044, ENSMUSG00000023015, ENSMUSG00000002055, ENSMUSG00000041133, ENSMUSG00000027715, ENSMUSG00000040084, ENSMUSG00000014355, ENSMUSG00000019988, ENSMUSG00000017716, ENSMUSG00000057110, ENSMUSG00000007815, ENSMUSG00000064128, ENSMUSG00000028312, ENSMUSG00000028873, ENSMUSG00000024974, ENSMUSG00000027469, ENSMUSG00000006005,…	164	394	19708	7.62505	2.44444e-11	2.4416e-11	2.3889e-11
		GOTERM_BP_DIRECT	GO:0007099~centriole replication	10	5.81395	1.07307e-13	ENSMUSG00000027959, ENSMUSG00000025758, ENSMUSG00000037020, ENSMUSG00000039298, ENSMUSG00000033904, ENSMUSG00000064128, ENSMUSG00000024542, ENSMUSG00000068394, ENSMUSG00000038215, ENSMUSG00000036403	164	23	19708	52.2481	1.19383e-10	5.96627e-11	5.8375e-11
		GOTERM_BP_DIRECT	GO:0007049~cell cycle	29	16.8605	5.87382e-13	ENSMUSG00000029430, ENSMUSG00000034349, ENSMUSG00000029472, ENSMUSG00000028044, ENSMUSG00000023015, ENSMUSG00000002055, ENSMUSG00000023932, ENSMUSG00000027959, ENSMUSG00000044783, ENSMUSG00000041133, ENSMUSG00000027715, ENSMUSG00000040084, ENSMUSG00000014355, ENSMUSG00000019988, ENSMUSG00000017716, ENSMUSG00000057110, ENSMUSG00000007815, ENSMUSG00000028312, ENSMUSG00000028873, ENSMUSG00000024974,…	164	646	19708	5.39466	6.5321e-10	2.17723e-10	2.13024e-10
		GOTERM_BP_DIRECT	GO:0006397~mRNA processing	21	12.2093	1.64368e-11	ENSMUSG00000055531, ENSMUSG00000031683, ENSMUSG00000005481, ENSMUSG00000059005, ENSMUSG00000024095, ENSMUSG00000004096, ENSMUSG00000063800, ENSMUSG00000023932, ENSMUSG00000065990, ENSMUSG00000015165, ENSMUSG00000022635, ENSMUSG00000034192, ENSMUSG00000038374, ENSMUSG00000022858, ENSMUSG00000044155, ENSMUSG00000029817, ENSMUSG00000091625, ENSMUSG00000029290, ENSMUSG00000030216, ENSMUSG00000031754,…	164	356	19708	7.08872	1.82778e-08	4.56944e-09	4.47082e-09
		GOTERM_BP_DIRECT	GO:0007059~chromosome segregation	13	7.55814	2.33554e-11	ENSMUSG00000017716, ENSMUSG00000005698, ENSMUSG00000002055, ENSMUSG00000058290, ENSMUSG00000022678, ENSMUSG00000022314, ENSMUSG00000044783, ENSMUSG00000024844, ENSMUSG00000000787, ENSMUSG00000039298, ENSMUSG00000074476, ENSMUSG00000020914, ENSMUSG00000038379	164	96	19708	16.2731	2.59711e-08	5.19423e-09	5.08213e-09
		GOTERM_BP_DIRECT	GO:0008380~RNA splicing	18	10.4651	1.28787e-10	ENSMUSG00000031683, ENSMUSG00000005481, ENSMUSG00000059005, ENSMUSG00000004096, ENSMUSG00000063800, ENSMUSG00000023932, ENSMUSG00000022635, ENSMUSG00000034192, ENSMUSG00000038374, ENSMUSG00000022858, ENSMUSG00000044155, ENSMUSG00000029817, ENSMUSG00000091625, ENSMUSG00000029290, ENSMUSG00000030216, ENSMUSG00000055436, ENSMUSG00000030795, ENSMUSG00000032423	164	274	19708	7.89443	1.43211e-07	2.38685e-08	2.33534e-08
		GOTERM_BP_DIRECT	GO:0060271~cilium assembly	14	8.13953	2.88431e-08	ENSMUSG00000001151, ENSMUSG00000036825, ENSMUSG00000031592, ENSMUSG00000023072, ENSMUSG00000064128, ENSMUSG00000022388, ENSMUSG00000022377, ENSMUSG00000023345, ENSMUSG00000027778, ENSMUSG00000020024, ENSMUSG00000049904, ENSMUSG00000025758, ENSMUSG00000038079, ENSMUSG00000038593	164	215	19708	7.82507	3.2073e-05	4.58193e-06	4.48304e-06
		GOTERM_BP_DIRECT	GO:0051298~centrosome duplication	6	3.48837	2.07821e-07	ENSMUSG00000022678, ENSMUSG00000027959, ENSMUSG00000028718, ENSMUSG00000033904, ENSMUSG00000064128, ENSMUSG00000068394	164	17	19708	42.4132	0.00023107	2.59278e-05	2.53682e-05
		GOTERM_BP_DIRECT	GO:0000398~mRNA splicing, via spliceosome	12	6.97674	2.09847e-07	ENSMUSG00000023932, ENSMUSG00000031683, ENSMUSG00000022635, ENSMUSG00000034192, ENSMUSG00000005481, ENSMUSG00000038374, ENSMUSG00000022858, ENSMUSG00000044155, ENSMUSG00000029817, ENSMUSG00000004096, ENSMUSG00000091625, ENSMUSG00000063800	164	173	19708	8.33554	0.000233323	2.59278e-05	2.53682e-05
		GOTERM_BP_DIRECT	GO:0007020~microtubule nucleation	6	3.48837	6.65362e-07	ENSMUSG00000022678, ENSMUSG00000000759, ENSMUSG00000035198, ENSMUSG00000024542, ENSMUSG00000019988, ENSMUSG00000027469	164	21	19708	34.3345	0.000739609	7.39882e-05	7.23914e-05
		GOTERM_BP_DIRECT	GO:0030030~cell projection organization	12	6.97674	8.49343e-07	ENSMUSG00000049904, ENSMUSG00000036825, ENSMUSG00000031592, ENSMUSG00000041491, ENSMUSG00000023072, ENSMUSG00000038079, ENSMUSG00000038593, ENSMUSG00000033904, ENSMUSG00000068394, ENSMUSG00000023345, ENSMUSG00000022377, ENSMUSG00000020024	164	199	19708	7.24648	0.000944024	8.58609e-05	8.40078e-05
		GOTERM_BP_DIRECT	GO:0071539~protein localization to centrosome	6	3.48837	1.08562e-06	ENSMUSG00000028718, ENSMUSG00000031592, ENSMUSG00000024542, ENSMUSG00000002055, ENSMUSG00000019988, ENSMUSG00000020024	164	23	19708	31.3489	0.00120648	0.000100601	9.84295e-05
		GOTERM_BP_DIRECT	GO:0046601~positive regulation of centriole replication	4	2.32558	5.48734e-06	ENSMUSG00000027959, ENSMUSG00000028718, ENSMUSG00000025758, ENSMUSG00000064128	164	5	19708	96.1366	0.00608336	0.000469379	0.000459248
		GOTERM_BP_DIRECT	GO:1905515~non-motile cilium assembly	7	4.06977	1.11279e-05	ENSMUSG00000028718, ENSMUSG00000049904, ENSMUSG00000031592, ENSMUSG00000023072, ENSMUSG00000064128, ENSMUSG00000023345, ENSMUSG00000027778	164	61	19708	13.7901	0.0122981	0.000883876	0.000864799
		GOTERM_BP_DIRECT	GO:0051276~chromosome organization	6	3.48837	1.46503e-05	ENSMUSG00000034349, ENSMUSG00000041133, ENSMUSG00000024054, ENSMUSG00000028312, ENSMUSG00000028873, ENSMUSG00000024974	164	38	19708	18.9743	0.0161593	0.00108608	0.00106264
		GOTERM_BP_DIRECT	GO:0006325~chromatin organization	13	7.55814	1.58342e-05	ENSMUSG00000031245, ENSMUSG00000024054, ENSMUSG00000015749, ENSMUSG00000026434, ENSMUSG00000003038, ENSMUSG00000009575, ENSMUSG00000029687, ENSMUSG00000005566, ENSMUSG00000005698, ENSMUSG00000040681, ENSMUSG00000024844, ENSMUSG00000026918, ENSMUSG00000018666	164	322	19708	4.85161	0.0174537	0.00110048	0.00107673
		GOTERM_BP_DIRECT	GO:1900087~positive regulation of G1/S transition of mitotic cell cycle	6	3.48837	3.04544e-05	ENSMUSG00000027959, ENSMUSG00000028718, ENSMUSG00000000787, ENSMUSG00000020649, ENSMUSG00000032050, ENSMUSG00000064128	164	44	19708	16.3869	0.0332988	0.00199208	0.00194908
		GOTERM_BP_DIRECT	GO:0007094~mitotic spindle assembly checkpoint	5	2.90698	7.90879e-05	ENSMUSG00000017716, ENSMUSG00000040084, ENSMUSG00000024542, ENSMUSG00000038379, ENSMUSG00000006005	164	28	19708	21.4591	0.0841926	0.00488588	0.00478043
		GOTERM_CC_DIRECT	GO:0005814~centriole	25	14.5349	1.24492e-24	ENSMUSG00000029430, ENSMUSG00000031592, ENSMUSG00000023072, ENSMUSG00000024542, ENSMUSG00000020024, ENSMUSG00000027959, ENSMUSG00000000759, ENSMUSG00000025758, ENSMUSG00000041491, ENSMUSG00000035198, ENSMUSG00000068394, ENSMUSG00000038126, ENSMUSG00000019988, ENSMUSG00000036403, ENSMUSG00000001151, ENSMUSG00000017716, ENSMUSG00000064128, ENSMUSG00000023345, ENSMUSG00000061533, ENSMUSG00000028718,…	167	150	20828	20.7864	3.78455e-22	3.78455e-22	3.21188e-22
		GOTERM_CC_DIRECT	GO:0005813~centrosome	36	20.9302	5.54698e-22	ENSMUSG00000031592, ENSMUSG00000023072, ENSMUSG00000024542, ENSMUSG00000006932, ENSMUSG00000022364, ENSMUSG00000007987, ENSMUSG00000058290, ENSMUSG00000027778, ENSMUSG00000027959, ENSMUSG00000000759, ENSMUSG00000025758, ENSMUSG00000041491, ENSMUSG00000039298, ENSMUSG00000035198, ENSMUSG00000020728, ENSMUSG00000068394, ENSMUSG00000038126, ENSMUSG00000039577, ENSMUSG00000031754, ENSMUSG00000019988,…	167	545	20828	8.23829	1.68628e-19	8.43141e-20	7.15561e-20
		GOTERM_CC_DIRECT	GO:0005634~nucleus	108	62.7907	2.52554e-19	ENSMUSG00000029430, ENSMUSG00000034349, ENSMUSG00000059005, ENSMUSG00000004096, ENSMUSG00000004897, ENSMUSG00000044783, ENSMUSG00000025758, ENSMUSG00000060073, ENSMUSG00000024309, ENSMUSG00000031754, ENSMUSG00000037608, ENSMUSG00000024095, ENSMUSG00000007815, ENSMUSG00000026434, ENSMUSG00000012609, ENSMUSG00000015671, ENSMUSG00000022635, ENSMUSG00000038374, ENSMUSG00000068882, ENSMUSG00000074476,…	167	6413	20828	2.10036	7.67765e-17	2.55922e-17	2.17197e-17
		GOTERM_CC_DIRECT	GO:0005856~cytoskeleton	48	27.907	3.15334e-18	ENSMUSG00000036825, ENSMUSG00000031592, ENSMUSG00000023072, ENSMUSG00000029472, ENSMUSG00000006932, ENSMUSG00000022388, ENSMUSG00000023015, ENSMUSG00000002055, ENSMUSG00000027778, ENSMUSG00000020024, ENSMUSG00000027959, ENSMUSG00000000759, ENSMUSG00000025758, ENSMUSG00000041491, ENSMUSG00000020328, ENSMUSG00000039298, ENSMUSG00000035198, ENSMUSG00000020728, ENSMUSG00000068394, ENSMUSG00000038126,…	167	1369	20828	4.37289	9.58614e-16	2.39654e-16	2.0339e-16
		GOTERM_CC_DIRECT	GO:0005737~cytoplasm	112	65.1163	1.90436e-17	ENSMUSG00000029430, ENSMUSG00000034349, ENSMUSG00000031592, ENSMUSG00000059005, ENSMUSG00000004897, ENSMUSG00000024542, ENSMUSG00000027778, ENSMUSG00000025758, ENSMUSG00000060073, ENSMUSG00000024309, ENSMUSG00000031754, ENSMUSG00000019988, ENSMUSG00000036403, ENSMUSG00000001151, ENSMUSG00000057110, ENSMUSG00000037608, ENSMUSG00000007815, ENSMUSG00000026434, ENSMUSG00000027401, ENSMUSG00000022111,…	167	7229	20828	1.93228	5.78927e-15	1.15785e-15	9.82652e-16
		GOTERM_CC_DIRECT	GO:0000775~chromosome, centromeric region	19	11.0465	2.88905e-16	ENSMUSG00000034349, ENSMUSG00000017716, ENSMUSG00000028873, ENSMUSG00000009575, ENSMUSG00000024974, ENSMUSG00000005698, ENSMUSG00000002055, ENSMUSG00000006005, ENSMUSG00000022678, ENSMUSG00000022314, ENSMUSG00000044783, ENSMUSG00000041133, ENSMUSG00000020328, ENSMUSG00000040084, ENSMUSG00000074476, ENSMUSG00000020914, ENSMUSG00000020608, ENSMUSG00000018666, ENSMUSG00000031004	167	153	20828	15.4879	1.01252e-13	1.46378e-14	1.24229e-14
		GOTERM_CC_DIRECT	GO:0005694~chromosome	29	16.8605	2.93359e-15	ENSMUSG00000034349, ENSMUSG00000027752, ENSMUSG00000002055, ENSMUSG00000019961, ENSMUSG00000066551, ENSMUSG00000024844, ENSMUSG00000044783, ENSMUSG00000041133, ENSMUSG00000054717, ENSMUSG00000020328, ENSMUSG00000040084, ENSMUSG00000037894, ENSMUSG00000020608, ENSMUSG00000017716, ENSMUSG00000024054, ENSMUSG00000026434, ENSMUSG00000028312, ENSMUSG00000028873, ENSMUSG00000009575, ENSMUSG00000024974,…	167	540	20828	6.69785	8.7752e-13	1.27401e-13	1.08124e-13
		GOTERM_CC_DIRECT	GO:0005654~nucleoplasm	65	37.7907	2.85477e-12	ENSMUSG00000029430, ENSMUSG00000056851, ENSMUSG00000059005, ENSMUSG00000004897, ENSMUSG00000023015, ENSMUSG00000023932, ENSMUSG00000044783, ENSMUSG00000054717, ENSMUSG00000060073, ENSMUSG00000038622, ENSMUSG00000068394, ENSMUSG00000019988, ENSMUSG00000055531, ENSMUSG00000037608, ENSMUSG00000026434, ENSMUSG00000064128, ENSMUSG00000024099, ENSMUSG00000022111, ENSMUSG00000025145, ENSMUSG00000024974,…	167	3367	20828	2.40769	8.67834e-10	1.08481e-10	9.20663e-11
		GOTERM_CC_DIRECT	GO:0005681~spliceosomal complex	15	8.72093	1.45254e-10	ENSMUSG00000031683, ENSMUSG00000059005, ENSMUSG00000004096, ENSMUSG00000028945, ENSMUSG00000063800, ENSMUSG00000023932, ENSMUSG00000022635, ENSMUSG00000034192, ENSMUSG00000038374, ENSMUSG00000022858, ENSMUSG00000044155, ENSMUSG00000029817, ENSMUSG00000091625, ENSMUSG00000030216, ENSMUSG00000032423	167	176	20828	10.6294	4.41573e-08	4.90636e-09	4.16395e-09
		GOTERM_CC_DIRECT	GO:0000922~spindle pole	13	7.55814	2.94844e-10	ENSMUSG00000023072, ENSMUSG00000006932, ENSMUSG00000023345, ENSMUSG00000061533, ENSMUSG00000027469, ENSMUSG00000000759, ENSMUSG00000025758, ENSMUSG00000037020, ENSMUSG00000020328, ENSMUSG00000039298, ENSMUSG00000035198, ENSMUSG00000038215, ENSMUSG00000019988	167	123	20828	13.1816	8.96325e-08	8.96325e-09	7.60697e-09
		GOTERM_CC_DIRECT	GO:0036064~ciliary basal body	13	7.55814	2.44941e-08	ENSMUSG00000001151, ENSMUSG00000036825, ENSMUSG00000031592, ENSMUSG00000064128, ENSMUSG00000012609, ENSMUSG00000023345, ENSMUSG00000002055, ENSMUSG00000027778, ENSMUSG00000041491, ENSMUSG00000035198, ENSMUSG00000039577, ENSMUSG00000019988, ENSMUSG00000032258	167	181	20828	8.95769	7.44618e-06	6.76928e-07	5.74498e-07
		GOTERM_CC_DIRECT	GO:0000242~pericentriolar material	7	4.06977	2.79775e-08	ENSMUSG00000001151, ENSMUSG00000031592, ENSMUSG00000039298, ENSMUSG00000035198, ENSMUSG00000024542, ENSMUSG00000068394, ENSMUSG00000019988	167	24	20828	36.3762	8.50511e-06	6.88584e-07	5.84391e-07
		GOTERM_CC_DIRECT	GO:0005815~microtubule organizing center	12	6.97674	2.9446e-08	ENSMUSG00000022678, ENSMUSG00000027959, ENSMUSG00000000759, ENSMUSG00000001151, ENSMUSG00000036825, ENSMUSG00000057110, ENSMUSG00000020328, ENSMUSG00000039298, ENSMUSG00000035198, ENSMUSG00000033904, ENSMUSG00000068394, ENSMUSG00000019845	167	148	20828	10.1123	8.95156e-06	6.88584e-07	5.84391e-07
		GOTERM_CC_DIRECT	GO:0000776~kinetochore	11	6.39535	2.26287e-07	ENSMUSG00000022678, ENSMUSG00000044783, ENSMUSG00000041133, ENSMUSG00000017716, ENSMUSG00000020328, ENSMUSG00000040084, ENSMUSG00000074476, ENSMUSG00000038379, ENSMUSG00000009575, ENSMUSG00000002055, ENSMUSG00000006005	167	143	20828	9.59374	6.87888e-05	4.91366e-06	4.17014e-06
		GOTERM_CC_DIRECT	GO:0000793~condensed chromosome	7	4.06977	3.74076e-07	ENSMUSG00000066551, ENSMUSG00000024844, ENSMUSG00000054717, ENSMUSG00000020914, ENSMUSG00000028312, ENSMUSG00000005698, ENSMUSG00000031004	167	36	20828	24.2508	0.000113713	7.58127e-06	6.4341e-06
		GOTERM_CC_DIRECT	GO:0005874~microtubule	15	8.72093	1.25525e-06	ENSMUSG00000001151, ENSMUSG00000017716, ENSMUSG00000064128, ENSMUSG00000012609, ENSMUSG00000022388, ENSMUSG00000002055, ENSMUSG00000023004, ENSMUSG00000027469, ENSMUSG00000022678, ENSMUSG00000000759, ENSMUSG00000039298, ENSMUSG00000035198, ENSMUSG00000019813, ENSMUSG00000031922, ENSMUSG00000019845	167	361	20828	5.18221	0.000381523	2.38497e-05	2.02409e-05
		GOTERM_CC_DIRECT	GO:0000785~chromatin	15	8.72093	3.90994e-06	ENSMUSG00000029430, ENSMUSG00000031245, ENSMUSG00000026434, ENSMUSG00000003038, ENSMUSG00000028312, ENSMUSG00000029687, ENSMUSG00000024974, ENSMUSG00000005566, ENSMUSG00000019961, ENSMUSG00000040681, ENSMUSG00000022314, ENSMUSG00000015165, ENSMUSG00000054717, ENSMUSG00000026918, ENSMUSG00000018666	167	398	20828	4.70045	0.00118792	6.9919e-05	5.93391e-05
		GOTERM_CC_DIRECT	GO:0097431~mitotic spindle pole	6	3.48837	1.2284e-05	ENSMUSG00000041133, ENSMUSG00000057110, ENSMUSG00000039298, ENSMUSG00000020608, ENSMUSG00000002055, ENSMUSG00000024974	167	38	20828	19.6924	0.0037274	0.000207463	0.000176071
		GOTERM_CC_DIRECT	GO:0005819~spindle	9	5.23256	1.8644e-05	ENSMUSG00000022678, ENSMUSG00000029472, ENSMUSG00000040084, ENSMUSG00000035198, ENSMUSG00000038379, ENSMUSG00000023015, ENSMUSG00000018666, ENSMUSG00000002055, ENSMUSG00000027469	167	142	20828	7.9047	0.00565179	0.000298304	0.000253166
		GOTERM_CC_DIRECT	GO:0005688~U6 snRNP	4	2.32558	2.70376e-05	ENSMUSG00000031683, ENSMUSG00000034192, ENSMUSG00000044155, ENSMUSG00000091625	167	8	20828	62.3593	0.00818585	0.000410971	0.000348785
		GOTERM_CC_DIRECT	GO:0005929~cilium	13	7.55814	6.50449e-05	ENSMUSG00000001151, ENSMUSG00000012609, ENSMUSG00000022388, ENSMUSG00000007987, ENSMUSG00000027778, ENSMUSG00000049904, ENSMUSG00000041491, ENSMUSG00000038079, ENSMUSG00000035198, ENSMUSG00000033904, ENSMUSG00000039577, ENSMUSG00000037466, ENSMUSG00000032258	167	386	20828	4.20037	0.0195801	0.000941603	0.000799123
		GOTERM_CC_DIRECT	GO:0005829~cytosol	54	31.3953	0.000114016	ENSMUSG00000029430, ENSMUSG00000056851, ENSMUSG00000034349, ENSMUSG00000031592, ENSMUSG00000024542, ENSMUSG00000028945, ENSMUSG00000025758, ENSMUSG00000060073, ENSMUSG00000001151, ENSMUSG00000057110, ENSMUSG00000007815, ENSMUSG00000024099, ENSMUSG00000022111, ENSMUSG00000025145, ENSMUSG00000012609, ENSMUSG00000023004, ENSMUSG00000022314, ENSMUSG00000015671, ENSMUSG00000000787, ENSMUSG00000030216,…	167	4092	20828	1.64585	0.0340689	0.00157549	0.0013371
		GOTERM_CC_DIRECT	GO:0043209~myelin sheath	9	5.23256	0.000157076	ENSMUSG00000029763, ENSMUSG00000024966, ENSMUSG00000063694, ENSMUSG00000021218, ENSMUSG00000032050, ENSMUSG00000024099, ENSMUSG00000023004, ENSMUSG00000000088, ENSMUSG00000071866	167	192	20828	5.84618	0.0466324	0.00207613	0.00176198
		GOTERM_CC_DIRECT	GO:0071013~catalytic step 2 spliceosome	7	4.06977	0.000167667	ENSMUSG00000023932, ENSMUSG00000034192, ENSMUSG00000038374, ENSMUSG00000066037, ENSMUSG00000059005, ENSMUSG00000004096, ENSMUSG00000032423	167	102	20828	8.55912	0.0496976	0.00212378	0.00180242
		GOTERM_CC_DIRECT	GO:0035869~ciliary transition zone	5	2.90698	0.000232521	ENSMUSG00000049904, ENSMUSG00000031592, ENSMUSG00000038079, ENSMUSG00000038593, ENSMUSG00000039577	167	38	20828	16.4103	0.0682536	0.00271199	0.00230162
		GOTERM_CC_DIRECT	GO:0030496~midbody	9	5.23256	0.000237498	ENSMUSG00000029430, ENSMUSG00000037062, ENSMUSG00000017716, ENSMUSG00000007815, ENSMUSG00000032050, ENSMUSG00000038215, ENSMUSG00000028873, ENSMUSG00000023015, ENSMUSG00000002055	167	204	20828	5.50229	0.0696625	0.00271199	0.00230162
		GOTERM_CC_DIRECT	GO:0034451~centriolar satellite	7	4.06977	0.000240868	ENSMUSG00000027959, ENSMUSG00000001151, ENSMUSG00000036825, ENSMUSG00000031592, ENSMUSG00000037020, ENSMUSG00000031754, ENSMUSG00000002055	167	109	20828	8.00945	0.0706154	0.00271199	0.00230162
		GOTERM_CC_DIRECT	GO:0072686~mitotic spindle	7	4.06977	0.000404358	ENSMUSG00000037020, ENSMUSG00000020328, ENSMUSG00000023015, ENSMUSG00000002055, ENSMUSG00000058290, ENSMUSG00000027469, ENSMUSG00000006005	167	120	20828	7.27525	0.115692	0.00426197	0.00361707
		GOTERM_CC_DIRECT	GO:0032991~macromolecular complex	19	11.0465	0.000406569	ENSMUSG00000029430, ENSMUSG00000029763, ENSMUSG00000036825, ENSMUSG00000031592, ENSMUSG00000028156, ENSMUSG00000017716, ENSMUSG00000027401, ENSMUSG00000006932, ENSMUSG00000028873, ENSMUSG00000009575, ENSMUSG00000005566, ENSMUSG00000024966, ENSMUSG00000037062, ENSMUSG00000054717, ENSMUSG00000022858, ENSMUSG00000039298, ENSMUSG00000020914, ENSMUSG00000033904, ENSMUSG00000071866	167	920	20828	2.57571	0.116286	0.00426197	0.00361707
10		GOTERM_CC_DIRECT	GO:0005634~nucleus	53	54.0816	1.58509e-06	ENSMUSG00000037935, ENSMUSG00000056214, ENSMUSG00000007041, ENSMUSG00000022681, ENSMUSG00000024387, ENSMUSG00000022400, ENSMUSG00000026728, ENSMUSG00000017485, ENSMUSG00000023018, ENSMUSG00000031879, ENSMUSG00000020708, ENSMUSG00000030298, ENSMUSG00000029580, ENSMUSG00000051251, ENSMUSG00000024096, ENSMUSG00000063632, ENSMUSG00000022553, ENSMUSG00000020134, ENSMUSG00000002486, ENSMUSG00000002409,…	97	6413	20828	1.77456	0.000437389	0.00025379	0.0002354
		GOTERM_CC_DIRECT	GO:0005737~cytoplasm	57	58.1633	1.83906e-06	ENSMUSG00000056214, ENSMUSG00000007041, ENSMUSG00000022681, ENSMUSG00000024387, ENSMUSG00000024500, ENSMUSG00000022400, ENSMUSG00000026728, ENSMUSG00000069601, ENSMUSG00000029838, ENSMUSG00000067786, ENSMUSG00000037058, ENSMUSG00000031879, ENSMUSG00000031878, ENSMUSG00000020708, ENSMUSG00000032872, ENSMUSG00000029580, ENSMUSG00000024096, ENSMUSG00000020173, ENSMUSG00000022553, ENSMUSG00000068923,…	97	7229	20828	1.69306	0.000507452	0.00025379	0.0002354
		GOTERM_CC_DIRECT	GO:0005856~cytoskeleton	20	20.4082	1.32073e-05	ENSMUSG00000056201, ENSMUSG00000029580, ENSMUSG00000025162, ENSMUSG00000024096, ENSMUSG00000028249, ENSMUSG00000020173, ENSMUSG00000005699, ENSMUSG00000026657, ENSMUSG00000020486, ENSMUSG00000024500, ENSMUSG00000002486, ENSMUSG00000026728, ENSMUSG00000047766, ENSMUSG00000069601, ENSMUSG00000001525, ENSMUSG00000031827, ENSMUSG00000031879, ENSMUSG00000053931, ENSMUSG00000029094, ENSMUSG00000058407	97	1369	20828	3.13691	0.00363859	0.00121507	0.00112702
		GOTERM_CC_DIRECT	GO:0043209~myelin sheath	8	8.16327	3.02483e-05	ENSMUSG00000029059, ENSMUSG00000019179, ENSMUSG00000029580, ENSMUSG00000025393, ENSMUSG00000005161, ENSMUSG00000019370, ENSMUSG00000020486, ENSMUSG00000030884	97	192	20828	8.94674	0.00831389	0.00208713	0.00193589
		GOTERM_CC_DIRECT	GO:0032991~macromolecular complex	15	15.3061	8.00049e-05	ENSMUSG00000030298, ENSMUSG00000028790, ENSMUSG00000056214, ENSMUSG00000029580, ENSMUSG00000019927, ENSMUSG00000019370, ENSMUSG00000008958, ENSMUSG00000022892, ENSMUSG00000005699, ENSMUSG00000022024, ENSMUSG00000025427, ENSMUSG00000029838, ENSMUSG00000001525, ENSMUSG00000031878, ENSMUSG00000019777	97	920	20828	3.5009	0.0218402	0.00441627	0.00409625
		GOTERM_CC_DIRECT	GO:0030424~axon	11	11.2245	0.000103442	ENSMUSG00000026728, ENSMUSG00000069601, ENSMUSG00000029580, ENSMUSG00000020173, ENSMUSG00000022892, ENSMUSG00000007989, ENSMUSG00000005610, ENSMUSG00000022553, ENSMUSG00000023169, ENSMUSG00000068923, ENSMUSG00000020486	97	500	20828	4.72388	0.0281476	0.00475832	0.00441351
